# Supplementary material for: 2-[(8-Meth­oxy­carbonyl-4b,8-dimethyl-4b,5,6,7,8,8a,9,10-octa­hydro­phenan­thren-3-yl)amino]-3,5-dinitro­benzoic acid ethyl acetate monosolvate
Source: Acta Crystallogr Sect E Struct Rep Online. 2012 Aug 11;68(Pt 9):o2674. doi: 10.1107/S1600536812032278 (PMC3435697; doi:10.1107/S1600536812032278)
Supplement: Supplementary file 1 [file e-68-o2674-sup1.cif]

##############################################################################
#                                                                            #
# This CIF contains the data in a paper accepted for publication in          #
# Acta Crystallographica Section E. It conforms to the requirements of       #
# Notes for Authors for Acta Crystallographica Section E, and has been       #
# peer reviewed under the auspices of the IUCr Commission on Journals.       #
#                                                                            #
# Full details of the Crystallographic Information File format               #
# are given in the paper "The Crystallographic Information File (CIF):       #
# a New Standard Archive File for Crystallography" by S. R. Hall, F. H.      #
# Allen and I. D. Brown [Acta Cryst. (1991), A47, 655-685].                  #
#                                                                            #
# The current version of the core CIF dictionary is obtainable from          #
# ftp://ftp.iucr.org/pub/cif_core.dic.                                       #
#                                                                            #
# Software is freely available for graphical display of the structure(s)     #
# in this CIF. For information consult the CIF software page                 #
# http://www.iucr.org/resources/cif/software.                                #
#                                                                            #
# This file may be used for bona fide research purposes within the           #
# scientific community so long as proper attribution is given to the journal # 
# article from which it was obtained.                                        #
#                                                                            #
##############################################################################
data_I
_audit_creation_method     SHELXL-97
_chemical_name_systematic
;
2-[(8-Methoxycarbonyl-4b,8-dimethyl-4b,5,6,7,8,8a,9,10-octahydrophenanthren-
3-yl)amino]-3,5-dinitrobenzoic acid ethyl acetate monosolvate
;
_chemical_name_common     ?
_chemical_formula_moiety     'C25 H27 N3 O8, C4 H8 O2'
_chemical_formula_sum     'C29 H35 N3 O10'
_chemical_formula_iupac     'C25 H27 N3 O8, C4 H8 O2'
_chemical_formula_weight     585.60
_chemical_melting_point     ?
_symmetry_cell_setting     monoclinic
_symmetry_space_group_name_H-M     'P 21'
_symmetry_space_group_name_Hall     'P 2yb '
loop_
    _symmetry_equiv_pos_as_xyz
    'x, y, z'
    '-x, y+1/2, -z'
_cell_length_a     7.649(4)
_cell_length_b     13.591(8)
_cell_length_c     14.399(8)
_cell_angle_alpha     90.00
_cell_angle_beta     101.371(7)
_cell_angle_gamma     90.00
_cell_volume     1467.5(15)
_cell_formula_units_Z     2
_cell_measurement_reflns_used     3055
_cell_measurement_theta_min     2.81
_cell_measurement_theta_max     23.97
_cell_measurement_temperature     296(2)
_exptl_crystal_description     'block'
_exptl_crystal_colour     'orange'
_exptl_crystal_size_max     0.47
_exptl_crystal_size_mid     0.38
_exptl_crystal_size_min     0.12
_exptl_crystal_density_diffrn     1.325
_exptl_crystal_density_meas     ?
_exptl_crystal_density_method     'not measured'
_exptl_crystal_F_000     620
_exptl_absorpt_coefficient_mu     0.101
_exptl_absorpt_correction_type     multi-scan
_exptl_absorpt_process_details     '(SADABS; Bruker, 2002)'
_exptl_absorpt_correction_T_min     0.9542
_exptl_absorpt_correction_T_max     0.9880
_exptl_special_details
;
;
_diffrn_ambient_temperature     296(2)
_diffrn_radiation_type     MoK\a
_diffrn_radiation_wavelength     0.71073
_diffrn_radiation_source     'fine-focus sealed tube'
_diffrn_radiation_monochromator     graphite
_diffrn_measurement_device_type     'Bruker SMART CCD area-detector'
_diffrn_measurement_method     '\w scans'
_diffrn_detector_area_resol_mean     ?
_diffrn_reflns_number     9128
_diffrn_reflns_av_R_equivalents     0.0157
_diffrn_reflns_av_sigmaI/netI     0.0304
_diffrn_reflns_theta_min     2.81
_diffrn_reflns_theta_max     27.48
_diffrn_reflns_theta_full     27.48
_diffrn_measured_fraction_theta_max     0.996
_diffrn_measured_fraction_theta_full     0.996
_diffrn_reflns_limit_h_min     -9
_diffrn_reflns_limit_h_max     9
_diffrn_reflns_limit_k_min     -17
_diffrn_reflns_limit_k_max     14
_diffrn_reflns_limit_l_min     -16
_diffrn_reflns_limit_l_max     18
_diffrn_standards_number     0
_diffrn_standards_interval_count     ?
_diffrn_standards_interval_time     0
_diffrn_standards_decay_%     0
_refine_special_details
;
Refinement of <i>F</i>^2^ against ALL reflections. The weighted <i>R</i>-factor
<i>wR</i> and goodness of fit <i>S</i> are based on <i>F</i>^2^, conventional
<i>R</i>-factors <i>R</i> are based on <i>F</i>, with <i>F</i> set to zero for
negative <i>F</i>^2^. The threshold expression of <i>F</i>^2^ >
\s(<i>F</i>^2^) is used only for calculating <i>R</i>-factors(gt) <i>etc</i>.
and is not relevant to the choice of reflections for refinement.
<i>R</i>-factors based on <i>F</i>^2^ are statistically about twice as large
as those based on <i>F</i>, and <i>R</i>- factors based on ALL data will be
even larger.
;
_reflns_number_total     5885
_reflns_number_gt     4688
_reflns_threshold_expression     I>2sigma(I)
_refine_ls_structure_factor_coef     Fsqd
_refine_ls_matrix_type     full
_refine_ls_R_factor_all     0.0541
_refine_ls_R_factor_gt     0.0413
_refine_ls_wR_factor_gt     0.0995
_refine_ls_wR_factor_ref     0.1074
_refine_ls_goodness_of_fit_ref     1.026
_refine_ls_restrained_S_all     1.026
_refine_ls_number_reflns     5885
_refine_ls_number_parameters     385
_refine_ls_number_restraints     1
_refine_ls_hydrogen_treatment     constr
_refine_ls_weighting_scheme     calc
_refine_ls_weighting_details
         'calc w=1/[\s^2^(Fo^2^)+(0.0580P)^2^+0.0376P] where P=(Fo^2^+2Fc^2^)/3'
_atom_sites_solution_hydrogens     geom
_atom_sites_solution_primary     direct
_atom_sites_solution_secondary     difmap
_refine_ls_shift/su_max     0.024
_refine_ls_shift/su_mean     0.001
_refine_diff_density_max     0.133
_refine_diff_density_min     -0.172
_refine_ls_extinction_method     none
_refine_ls_extinction_coef     ?
loop_
    _atom_type_symbol
    _atom_type_description
    _atom_type_scat_dispersion_real
    _atom_type_scat_dispersion_imag
    _atom_type_scat_source
    'C' 'C' 0.0033 0.0016
                         'International Tables Vol C Tables 4.2.6.8 and 6.1.1.4'
    'H' 'H' 0.0000 0.0000
                         'International Tables Vol C Tables 4.2.6.8 and 6.1.1.4'
    'N' 'N' 0.0061 0.0033
                         'International Tables Vol C Tables 4.2.6.8 and 6.1.1.4'
    'O' 'O' 0.0106 0.0060
                         'International Tables Vol C Tables 4.2.6.8 and 6.1.1.4'
_computing_data_collection     'SMART (Bruker, 2002)'
_computing_cell_refinement     'SAINT (Bruker, 2002)'
_computing_data_reduction     'SAINT (Bruker, 2002)'
_computing_structure_solution     'SHELXS97 (Sheldrick, 2008)'
_computing_structure_refinement     'SHELXL97 (Sheldrick, 2008)'
_computing_molecular_graphics     'SHELXTL (Sheldrick, 2008)'
_computing_publication_material     'SHELXL97 (Sheldrick, 2008)'
loop_
    _atom_site_type_symbol
    _atom_site_label
    _atom_site_fract_x
    _atom_site_fract_y
    _atom_site_fract_z
    _atom_site_U_iso_or_equiv
    _atom_site_adp_type
    _atom_site_calc_flag
    _atom_site_refinement_flags
    _atom_site_occupancy
    _atom_site_symmetry_multiplicity
    _atom_site_disorder_assembly
    _atom_site_disorder_group
    N N1 0.4541(2) 0.20663(15) 1.11523(11) 0.0506(4) Uani d . 1 1 . .
    H H1S 0.4165 0.2369 1.1599 0.061 Uiso calc R 1 1 . .
    N N2 1.1161(3) 0.01668(16) 1.21945(16) 0.0627(5) Uani d . 1 1 . .
    N N3 0.6957(2) 0.1904(2) 0.98090(13) 0.0622(6) Uani d . 1 1 . .
    O O1 0.1533(2) -0.19460(12) 0.64103(12) 0.0619(4) Uani d . 1 1 . .
    O O2 0.2245(2) -0.05029(12) 0.58598(11) 0.0553(4) Uani d . 1 1 . .
    O O3 1.1580(3) -0.01462(18) 1.30023(15) 0.0869(6) Uani d . 1 1 . .
    O O4 1.2085(3) 0.00787(19) 1.16010(15) 0.0920(7) Uani d . 1 1 . .
    O O5 0.6401(2) 0.10646(14) 1.39061(11) 0.0631(4) Uani d . 1 1 . .
    H H5 0.5829 0.1229 1.4306 0.095 Uiso calc R 1 1 . .
    O O6 0.4375(2) 0.19827(14) 1.29741(10) 0.0645(5) Uani d . 1 1 . .
    O O7 0.6592(3) 0.27809(18) 0.97449(14) 0.0812(6) Uani d . 1 1 . .
    O O8 0.7103(3) 0.13644(19) 0.91429(12) 0.0894(7) Uani d . 1 1 . .
    O O1S 0.3165(2) 0.24418(17) 0.61251(13) 0.0775(5) Uani d . 1 1 . .
    O O2S 0.4987(2) 0.16498(16) 0.53723(12) 0.0749(6) Uani d . 1 1 . .
    C C1 0.8417(3) 0.08358(16) 1.25915(15) 0.0477(5) Uani d . 1 1 . .
    H H1 0.8824 0.0633 1.3214 0.057 Uiso calc R 1 1 . .
    C C2 0.9446(3) 0.06669(17) 1.19241(16) 0.0493(5) Uani d . 1 1 . .
    C C3 0.8917(3) 0.09838(17) 1.10043(16) 0.0513(5) Uani d . 1 1 . .
    H H3 0.9632 0.0879 1.0561 0.062 Uiso calc R 1 1 . .
    C C4 0.7316(3) 0.14554(17) 1.07577(13) 0.0478(5) Uani d . 1 1 . .
    C C5 0.6150(3) 0.16232(16) 1.13960(13) 0.0440(5) Uani d . 1 1 . .
    C C6 0.6781(3) 0.13053(16) 1.23462(13) 0.0441(4) Uani d . 1 1 . .
    C C7 0.5720(3) 0.14879(17) 1.30933(14) 0.0489(5) Uani d . 1 1 . .
    C C8 0.3398(3) 0.20904(16) 1.02443(13) 0.0446(5) Uani d . 1 1 . .
    C C9 0.2480(3) 0.29477(18) 0.99475(16) 0.0523(5) Uani d . 1 1 . .
    H H9 0.2679 0.3517 1.0311 0.063 Uiso calc R 1 1 . .
    C C10 0.1267(3) 0.29411(17) 0.91050(16) 0.0529(5) Uani d . 1 1 . .
    H H10 0.0614 0.3509 0.8917 0.063 Uiso calc R 1 1 . .
    C C11 0.0978(2) 0.21138(16) 0.85216(14) 0.0439(5) Uani d . 1 1 . .
    C C12 0.1923(2) 0.12511(15) 0.88017(13) 0.0396(4) Uani d . 1 1 . .
    C C13 0.3113(3) 0.12563(16) 0.96844(13) 0.0437(4) Uani d . 1 1 . .
    H H13 0.3724 0.0682 0.9896 0.052 Uiso calc R 1 1 . .
    C C14 -0.0350(3) 0.21756(17) 0.76050(15) 0.0514(5) Uani d . 1 1 . .
    H H14A 0.0206 0.2489 0.7132 0.062 Uiso calc R 1 1 . .
    H H14B -0.1345 0.2583 0.7695 0.062 Uiso calc R 1 1 . .
    C C15 -0.1040(3) 0.11764(17) 0.72472(15) 0.0480(5) Uani d . 1 1 . .
    H H15A -0.1768 0.1243 0.6618 0.058 Uiso calc R 1 1 . .
    H H15B -0.1785 0.0911 0.7660 0.058 Uiso calc R 1 1 . .
    C C16 0.0500(2) 0.04646(15) 0.72138(13) 0.0393(4) Uani d . 1 1 . .
    H H16 0.1279 0.0787 0.6842 0.047 Uiso calc R 1 1 . .
    C C17 0.1646(3) 0.02907(14) 0.82312(13) 0.0402(4) Uani d . 1 1 . .
    C C18 0.0684(3) -0.04380(18) 0.87898(15) 0.0540(5) Uani d . 1 1 . .
    H H18A 0.1465 -0.0589 0.9389 0.065 Uiso calc R 1 1 . .
    H H18B -0.0375 -0.0124 0.8927 0.065 Uiso calc R 1 1 . .
    C C19 0.0150(4) -0.13884(19) 0.82600(18) 0.0622(6) Uani d . 1 1 . .
    H H19A -0.0472 -0.1808 0.8633 0.075 Uiso calc R 1 1 . .
    H H19B 0.1209 -0.1733 0.8162 0.075 Uiso calc R 1 1 . .
    C C20 -0.1057(3) -0.11764(19) 0.73048(18) 0.0584(6) Uani d . 1 1 . .
    H H20A -0.2146 -0.0869 0.7409 0.070 Uiso calc R 1 1 . .
    H H20B -0.1377 -0.1793 0.6976 0.070 Uiso calc R 1 1 . .
    C C21 -0.0177(3) -0.05074(16) 0.66828(14) 0.0444(4) Uani d . 1 1 . .
    C C22 -0.1505(3) -0.0292(2) 0.57444(17) 0.0612(6) Uani d . 1 1 . .
    H H22A -0.1035 0.0220 0.5405 0.092 Uiso calc R 1 1 . .
    H H22B -0.2626 -0.0086 0.5883 0.092 Uiso calc R 1 1 . .
    H H22C -0.1677 -0.0878 0.5364 0.092 Uiso calc R 1 1 . .
    C C23 0.1299(3) -0.10728(17) 0.63367(14) 0.0460(5) Uani d . 1 1 . .
    C C24 0.3485(3) -0.01273(18) 0.81485(15) 0.0499(5) Uani d . 1 1 . .
    H H24A 0.4068 0.0322 0.7794 0.075 Uiso calc R 1 1 . .
    H H24B 0.3330 -0.0751 0.7829 0.075 Uiso calc R 1 1 . .
    H H24C 0.4200 -0.0213 0.8770 0.075 Uiso calc R 1 1 . .
    C C25 0.3532(4) -0.1005(2) 0.5418(2) 0.0760(8) Uani d . 1 1 . .
    H H25A 0.4443 -0.1289 0.5897 0.114 Uiso calc R 1 1 . .
    H H25B 0.4062 -0.0545 0.5050 0.114 Uiso calc R 1 1 . .
    H H25C 0.2946 -0.1517 0.5012 0.114 Uiso calc R 1 1 . .
    C C1S 0.4227(5) 0.3569(3) 0.7347(3) 0.1153(14) Uani d . 1 1 . .
    H H1S1 0.4138 0.4133 0.6939 0.173 Uiso calc R 1 1 . .
    H H1S2 0.5131 0.3683 0.7901 0.173 Uiso calc R 1 1 . .
    H H1S3 0.3103 0.3460 0.7531 0.173 Uiso calc R 1 1 . .
    C C2S 0.4685(4) 0.2728(3) 0.6858(2) 0.1023(12) Uani d . 1 1 . .
    H H2S1 0.5012 0.2190 0.7300 0.123 Uiso calc R 1 1 . .
    H H2S2 0.5701 0.2878 0.6572 0.123 Uiso calc R 1 1 . .
    C C3S 0.3494(3) 0.19013(19) 0.54227(16) 0.0568(6) Uani d . 1 1 . .
    C C4S 0.1866(4) 0.1646(2) 0.47246(19) 0.0685(7) Uani d . 1 1 . .
    H H4S1 0.1995 0.1859 0.4106 0.103 Uiso calc R 1 1 . .
    H H4S2 0.0855 0.1966 0.4894 0.103 Uiso calc R 1 1 . .
    H H4S3 0.1693 0.0946 0.4721 0.103 Uiso calc R 1 1 . .
loop_
    _atom_site_aniso_label
    _atom_site_aniso_U_11
    _atom_site_aniso_U_22
    _atom_site_aniso_U_33
    _atom_site_aniso_U_12
    _atom_site_aniso_U_13
    _atom_site_aniso_U_23
    N1 0.0465(9) 0.0698(13) 0.0344(8) 0.0096(9) 0.0056(7) -0.0083(8)
    N2 0.0529(11) 0.0655(14) 0.0658(14) 0.0085(9) 0.0023(10) -0.0114(10)
    N3 0.0460(10) 0.0995(19) 0.0428(10) -0.0062(11) 0.0133(8) -0.0005(11)
    O1 0.0686(10) 0.0477(10) 0.0715(11) 0.0040(8) 0.0189(9) -0.0004(8)
    O2 0.0591(9) 0.0528(9) 0.0593(9) 0.0054(7) 0.0249(7) 0.0035(7)
    O3 0.0812(13) 0.1000(15) 0.0742(13) 0.0356(11) 0.0025(10) 0.0020(11)
    O4 0.0618(11) 0.129(2) 0.0892(14) 0.0323(11) 0.0234(11) -0.0025(12)
    O5 0.0734(11) 0.0769(12) 0.0417(8) 0.0163(9) 0.0178(8) 0.0080(8)
    O6 0.0606(9) 0.0897(13) 0.0448(8) 0.0209(9) 0.0144(7) -0.0002(8)
    O7 0.0831(13) 0.0916(17) 0.0666(12) -0.0033(11) 0.0091(10) 0.0213(11)
    O8 0.0761(12) 0.154(2) 0.0423(9) 0.0142(13) 0.0212(8) -0.0121(11)
    O1S 0.0567(10) 0.1045(15) 0.0693(11) 0.0140(10) 0.0071(9) -0.0255(10)
    O2S 0.0632(10) 0.1121(17) 0.0497(9) 0.0202(10) 0.0117(8) -0.0045(9)
    C1 0.0501(12) 0.0453(12) 0.0436(11) -0.0005(9) -0.0007(9) -0.0074(9)
    C2 0.0429(11) 0.0503(13) 0.0528(13) 0.0018(9) 0.0051(9) -0.0129(9)
    C3 0.0452(11) 0.0621(14) 0.0476(12) -0.0033(10) 0.0115(9) -0.0154(10)
    C4 0.0440(11) 0.0609(14) 0.0374(10) -0.0035(9) 0.0054(8) -0.0080(9)
    C5 0.0428(10) 0.0505(12) 0.0376(10) -0.0016(9) 0.0058(8) -0.0083(8)
    C6 0.0459(10) 0.0475(12) 0.0377(10) -0.0017(9) 0.0057(8) -0.0073(9)
    C7 0.0529(12) 0.0546(14) 0.0384(11) 0.0010(10) 0.0070(9) -0.0061(9)
    C8 0.0405(10) 0.0557(13) 0.0374(10) 0.0030(9) 0.0072(8) -0.0016(9)
    C9 0.0539(12) 0.0534(14) 0.0484(12) 0.0042(10) 0.0075(10) -0.0078(10)
    C10 0.0536(12) 0.0484(13) 0.0542(13) 0.0127(10) 0.0048(10) 0.0010(10)
    C11 0.0396(10) 0.0485(12) 0.0420(11) 0.0067(9) 0.0043(8) 0.0024(9)
    C12 0.0366(9) 0.0459(11) 0.0363(9) 0.0033(8) 0.0072(7) 0.0033(8)
    C13 0.0413(10) 0.0502(12) 0.0387(10) 0.0084(9) 0.0059(8) 0.0029(9)
    C14 0.0490(12) 0.0506(13) 0.0505(12) 0.0127(10) -0.0005(9) 0.0036(10)
    C15 0.0405(10) 0.0548(13) 0.0454(11) 0.0089(9) 0.0007(9) 0.0001(10)
    C16 0.0345(9) 0.0438(11) 0.0392(10) 0.0012(8) 0.0060(8) 0.0031(8)
    C17 0.0411(10) 0.0419(11) 0.0364(10) 0.0053(8) 0.0048(8) 0.0016(8)
    C18 0.0690(14) 0.0514(13) 0.0444(11) 0.0034(11) 0.0177(10) 0.0085(10)
    C19 0.0843(17) 0.0474(14) 0.0618(15) -0.0087(12) 0.0312(13) 0.0079(11)
    C20 0.0551(13) 0.0555(15) 0.0683(16) -0.0136(11) 0.0211(12) -0.0086(11)
    C21 0.0388(10) 0.0475(12) 0.0456(11) -0.0003(9) 0.0055(8) -0.0004(9)
    C22 0.0495(13) 0.0671(16) 0.0598(14) 0.0015(11) -0.0069(10) -0.0117(12)
    C23 0.0441(11) 0.0488(13) 0.0430(11) -0.0010(9) 0.0033(9) -0.0014(9)
    C24 0.0423(11) 0.0553(13) 0.0485(12) 0.0117(9) 0.0004(9) -0.0027(10)
    C25 0.0725(17) 0.0785(19) 0.088(2) 0.0140(14) 0.0429(16) 0.0006(14)
    C1S 0.100(3) 0.107(3) 0.142(3) -0.026(2) 0.031(2) -0.049(3)
    C2S 0.077(2) 0.136(3) 0.083(2) 0.019(2) -0.0077(17) -0.041(2)
    C3S 0.0628(14) 0.0618(15) 0.0457(12) 0.0060(12) 0.0103(10) 0.0077(11)
    C4S 0.0693(16) 0.0697(17) 0.0609(15) -0.0036(12) -0.0010(12) 0.0105(12)
_geom_special_details
;
All e.s.d.'s (except the e.s.d. in the dihedral angle between two l.s. planes)
are estimated using the full covariance matrix. The cell e.s.d.'s are taken
into account individually in the estimation of e.s.d.'s in distances, angles
and torsion angles; correlations between e.s.d.'s in cell parameters are only
used when they are defined by crystal symmetry. An approximate (isotropic)
treatment of cell e.s.d.'s is used for estimating e.s.d.'s involving l.s.
planes.
;
loop_
    _geom_bond_atom_site_label_1
    _geom_bond_atom_site_label_2
    _geom_bond_site_symmetry_2
    _geom_bond_distance
    _geom_bond_publ_flag
    N1 C5 . 1.353(3) ?
    N1 C8 . 1.423(3) ?
    N1 H1S . 0.8600 ?
    N2 O4 . 1.217(3) ?
    N2 O3 . 1.221(3) ?
    N2 C2 . 1.461(3) ?
    N3 O7 . 1.223(3) ?
    N3 O8 . 1.230(3) ?
    N3 C4 . 1.472(3) ?
    O1 C23 . 1.202(3) ?
    O2 C23 . 1.338(3) ?
    O2 C25 . 1.445(3) ?
    O5 C7 . 1.316(3) ?
    O5 H5 . 0.8200 ?
    O6 C7 . 1.213(3) ?
    O1S C3S . 1.314(3) ?
    O1S C2S . 1.461(4) ?
    O2S C3S . 1.209(3) ?
    C1 C2 . 1.376(3) ?
    C1 C6 . 1.387(3) ?
    C1 H1 . 0.9300 ?
    C2 C3 . 1.376(3) ?
    C3 C4 . 1.365(3) ?
    C3 H3 . 0.9300 ?
    C4 C5 . 1.420(3) ?
    C5 C6 . 1.425(3) ?
    C6 C7 . 1.491(3) ?
    C8 C13 . 1.383(3) ?
    C8 C9 . 1.384(3) ?
    C9 C10 . 1.374(3) ?
    C9 H9 . 0.9300 ?
    C10 C11 . 1.395(3) ?
    C10 H10 . 0.9300 ?
    C11 C12 . 1.394(3) ?
    C11 C14 . 1.501(3) ?
    C12 C13 . 1.410(3) ?
    C12 C17 . 1.534(3) ?
    C13 H13 . 0.9300 ?
    C14 C15 . 1.510(3) ?
    C14 H14A . 0.9700 ?
    C14 H14B . 0.9700 ?
    C15 C16 . 1.532(3) ?
    C15 H15A . 0.9700 ?
    C15 H15B . 0.9700 ?
    C16 C21 . 1.562(3) ?
    C16 C17 . 1.570(3) ?
    C16 H16 . 0.9800 ?
    C17 C24 . 1.543(3) ?
    C17 C18 . 1.550(3) ?
    C18 C19 . 1.515(4) ?
    C18 H18A . 0.9700 ?
    C18 H18B . 0.9700 ?
    C19 C20 . 1.525(4) ?
    C19 H19A . 0.9700 ?
    C19 H19B . 0.9700 ?
    C20 C21 . 1.523(3) ?
    C20 H20A . 0.9700 ?
    C20 H20B . 0.9700 ?
    C21 C23 . 1.528(3) ?
    C21 C22 . 1.550(3) ?
    C22 H22A . 0.9600 ?
    C22 H22B . 0.9600 ?
    C22 H22C . 0.9600 ?
    C24 H24A . 0.9600 ?
    C24 H24B . 0.9600 ?
    C24 H24C . 0.9600 ?
    C25 H25A . 0.9600 ?
    C25 H25B . 0.9600 ?
    C25 H25C . 0.9600 ?
    C1S C2S . 1.422(5) ?
    C1S H1S1 . 0.9600 ?
    C1S H1S2 . 0.9600 ?
    C1S H1S3 . 0.9600 ?
    C2S H2S1 . 0.9700 ?
    C2S H2S2 . 0.9700 ?
    C3S C4S . 1.479(4) ?
    C4S H4S1 . 0.9600 ?
    C4S H4S2 . 0.9600 ?
    C4S H4S3 . 0.9600 ?
loop_
    _geom_angle_atom_site_label_1
    _geom_angle_atom_site_label_2
    _geom_angle_atom_site_label_3
    _geom_angle_site_symmetry_1
    _geom_angle_site_symmetry_3
    _geom_angle
    _geom_angle_publ_flag
    C5 N1 C8 . . 127.69(16) ?
    C5 N1 H1S . . 116.2 ?
    C8 N1 H1S . . 116.2 ?
    O4 N2 O3 . . 123.7(2) ?
    O4 N2 C2 . . 118.3(2) ?
    O3 N2 C2 . . 118.0(2) ?
    O7 N3 O8 . . 125.2(2) ?
    O7 N3 C4 . . 118.2(2) ?
    O8 N3 C4 . . 116.6(3) ?
    C23 O2 C25 . . 115.90(19) ?
    C7 O5 H5 . . 109.5 ?
    C3S O1S C2S . . 117.3(2) ?
    C2 C1 C6 . . 120.7(2) ?
    C2 C1 H1 . . 119.7 ?
    C6 C1 H1 . . 119.7 ?
    C1 C2 C3 . . 121.4(2) ?
    C1 C2 N2 . . 119.9(2) ?
    C3 C2 N2 . . 118.7(2) ?
    C4 C3 C2 . . 118.41(19) ?
    C4 C3 H3 . . 120.8 ?
    C2 C3 H3 . . 120.8 ?
    C3 C4 C5 . . 123.6(2) ?
    C3 C4 N3 . . 115.45(18) ?
    C5 C4 N3 . . 120.53(19) ?
    N1 C5 C4 . . 124.00(18) ?
    N1 C5 C6 . . 120.19(17) ?
    C4 C5 C6 . . 115.80(19) ?
    C1 C6 C5 . . 120.14(18) ?
    C1 C6 C7 . . 119.03(19) ?
    C5 C6 C7 . . 120.83(19) ?
    O6 C7 O5 . . 122.96(19) ?
    O6 C7 C6 . . 123.90(19) ?
    O5 C7 C6 . . 113.13(19) ?
    C13 C8 C9 . . 119.86(18) ?
    C13 C8 N1 . . 120.96(18) ?
    C9 C8 N1 . . 119.06(19) ?
    C10 C9 C8 . . 118.7(2) ?
    C10 C9 H9 . . 120.6 ?
    C8 C9 H9 . . 120.6 ?
    C9 C10 C11 . . 122.41(19) ?
    C9 C10 H10 . . 118.8 ?
    C11 C10 H10 . . 118.8 ?
    C12 C11 C10 . . 119.49(18) ?
    C12 C11 C14 . . 121.58(18) ?
    C10 C11 C14 . . 118.94(18) ?
    C11 C12 C13 . . 117.52(18) ?
    C11 C12 C17 . . 123.47(16) ?
    C13 C12 C17 . . 118.90(16) ?
    C8 C13 C12 . . 121.94(18) ?
    C8 C13 H13 . . 119.0 ?
    C12 C13 H13 . . 119.0 ?
    C11 C14 C15 . . 112.35(17) ?
    C11 C14 H14A . . 109.1 ?
    C15 C14 H14A . . 109.1 ?
    C11 C14 H14B . . 109.1 ?
    C15 C14 H14B . . 109.1 ?
    H14A C14 H14B . . 107.9 ?
    C14 C15 C16 . . 111.05(18) ?
    C14 C15 H15A . . 109.4 ?
    C16 C15 H15A . . 109.4 ?
    C14 C15 H15B . . 109.4 ?
    C16 C15 H15B . . 109.4 ?
    H15A C15 H15B . . 108.0 ?
    C15 C16 C21 . . 111.52(17) ?
    C15 C16 C17 . . 110.93(16) ?
    C21 C16 C17 . . 113.55(16) ?
    C15 C16 H16 . . 106.8 ?
    C21 C16 H16 . . 106.8 ?
    C17 C16 H16 . . 106.8 ?
    C12 C17 C24 . . 108.83(16) ?
    C12 C17 C18 . . 107.17(15) ?
    C24 C17 C18 . . 109.75(18) ?
    C12 C17 C16 . . 111.36(16) ?
    C24 C17 C16 . . 109.47(15) ?
    C18 C17 C16 . . 110.21(17) ?
    C19 C18 C17 . . 113.07(18) ?
    C19 C18 H18A . . 109.0 ?
    C17 C18 H18A . . 109.0 ?
    C19 C18 H18B . . 109.0 ?
    C17 C18 H18B . . 109.0 ?
    H18A C18 H18B . . 107.8 ?
    C18 C19 C20 . . 110.4(2) ?
    C18 C19 H19A . . 109.6 ?
    C20 C19 H19A . . 109.6 ?
    C18 C19 H19B . . 109.6 ?
    C20 C19 H19B . . 109.6 ?
    H19A C19 H19B . . 108.1 ?
    C19 C20 C21 . . 112.58(18) ?
    C19 C20 H20A . . 109.1 ?
    C21 C20 H20A . . 109.1 ?
    C19 C20 H20B . . 109.1 ?
    C21 C20 H20B . . 109.1 ?
    H20A C20 H20B . . 107.8 ?
    C20 C21 C23 . . 109.39(18) ?
    C20 C21 C22 . . 109.59(19) ?
    C23 C21 C22 . . 102.13(17) ?
    C20 C21 C16 . . 111.04(17) ?
    C23 C21 C16 . . 112.97(16) ?
    C22 C21 C16 . . 111.35(18) ?
    C21 C22 H22A . . 109.5 ?
    C21 C22 H22B . . 109.5 ?
    H22A C22 H22B . . 109.5 ?
    C21 C22 H22C . . 109.5 ?
    H22A C22 H22C . . 109.5 ?
    H22B C22 H22C . . 109.5 ?
    O1 C23 O2 . . 122.0(2) ?
    O1 C23 C21 . . 125.1(2) ?
    O2 C23 C21 . . 112.64(19) ?
    C17 C24 H24A . . 109.5 ?
    C17 C24 H24B . . 109.5 ?
    H24A C24 H24B . . 109.5 ?
    C17 C24 H24C . . 109.5 ?
    H24A C24 H24C . . 109.5 ?
    H24B C24 H24C . . 109.5 ?
    O2 C25 H25A . . 109.5 ?
    O2 C25 H25B . . 109.5 ?
    H25A C25 H25B . . 109.5 ?
    O2 C25 H25C . . 109.5 ?
    H25A C25 H25C . . 109.5 ?
    H25B C25 H25C . . 109.5 ?
    C2S C1S H1S1 . . 109.5 ?
    C2S C1S H1S2 . . 109.5 ?
    H1S1 C1S H1S2 . . 109.5 ?
    C2S C1S H1S3 . . 109.5 ?
    H1S1 C1S H1S3 . . 109.5 ?
    H1S2 C1S H1S3 . . 109.5 ?
    C1S C2S O1S . . 109.5(3) ?
    C1S C2S H2S1 . . 109.8 ?
    O1S C2S H2S1 . . 109.8 ?
    C1S C2S H2S2 . . 109.8 ?
    O1S C2S H2S2 . . 109.8 ?
    H2S1 C2S H2S2 . . 108.2 ?
    O2S C3S O1S . . 122.1(2) ?
    O2S C3S C4S . . 124.9(2) ?
    O1S C3S C4S . . 113.0(2) ?
    C3S C4S H4S1 . . 109.5 ?
    C3S C4S H4S2 . . 109.5 ?
    H4S1 C4S H4S2 . . 109.5 ?
    C3S C4S H4S3 . . 109.5 ?
    H4S1 C4S H4S3 . . 109.5 ?
    H4S2 C4S H4S3 . . 109.5 ?
loop_
    _geom_hbond_atom_site_label_D
    _geom_hbond_atom_site_label_H
    _geom_hbond_atom_site_label_A
    _geom_hbond_site_symmetry_A
    _geom_hbond_distance_DH
    _geom_hbond_distance_HA
    _geom_hbond_distance_DA
    _geom_hbond_angle_DHA
    _geom_hbond_publ_flag
    N1 H1S O6 . 0.86 2.02 2.654(3) 129 yes
    O5 H5 O2S 1_556 0.82 1.87 2.676(3) 168 yes
    C4S H4S3 O2 . 0.96 2.54 3.332(4) 139 yes
    C15 H15B O8 1-655 0.97 2.53 3.326(4) 140 yes
data_global
_journal_date_recd_electronic     2012-06-28
_journal_date_accepted     2012-07-16
_journal_name_full     'Acta Crystallographica, Section E'
_journal_year     2012
_journal_volume     68
_journal_issue      9
_journal_page_first     o2674
_journal_page_last     o2674
_journal_paper_category     QO
_journal_paper_doi     10.1107/S1600536812032278
_journal_coeditor_code     KP2429
_publ_contact_author_name     'Dr. Ye Zhang'
_publ_contact_author_address
;
Department of Chemistry and Engineering Technology
Guilin Normal College
Guilin
Guangxi 541001
People's Republic of China
;
_publ_contact_author_email     'zhangyexinrudage@126.com'
_publ_contact_author_fax     '+86-555-2311571'
_publ_contact_author_phone     '+86-555-2311571'
_publ_section_title
;\
2-[(8-Methoxycarbonyl-4b,8-dimethyl-4b,5,6,7,8,8a,9,10-octahydrophenanthren-3-\
yl)amino]-3,5-dinitrobenzoic acid ethyl acetate monosolvate
;
loop_
    _publ_author_name
    _publ_author_address
    'Bihai Tong'
;
College of Metallurgy and Resources
Anhui University of Technology
Maanshan 243002
People's Republic of China
;
    'Ye Zhang'
;
Department of Chemistry and Engineering Technology
Guilin Normal College
Guilin 541001
People's Republic of China
;
