# Supplementary material for: 2-[(8-Meth­oxy­carbonyl-4b,8-dimethyl-4b,5,6,7,8,8a,9,10-octa­hydro­phenan­thren-3-yl)amino]-3,5-dinitro­benzoic acid ethyl acetate monosolvate
Source: Acta Crystallogr Sect E Struct Rep Online. 2012 Aug 11;68(Pt 9):o2674. doi: 10.1107/S1600536812032278 (PMC3435697; doi:10.1107/S1600536812032278)
Supplement: Supplementary file 2 [file e-68-o2674-Isup2.hkl]

# 
# h,k,l, Fc-squared, Fo-squared, sigma(Fo-squared) and status flag 
# 
data_I
_shelx_title ' p21 in P2(1)' 
_shelx_refln_list_code          4 
_shelx_F_calc_maximum      144.62 
_exptl_crystal_F_000       620.00 
_reflns_d_resolution_high  0.7701 
 
loop_ 
 _symmetry_equiv_pos_as_xyz 
 'x, y, z' 
 '-x, y+1/2, -z' 
 
_cell_length_a     7.6493 
_cell_length_b    13.5909 
_cell_length_c    14.3990 
_cell_angle_alpha  90.000 
_cell_angle_beta  101.371 
_cell_angle_gamma  90.000 
 
_shelx_F_squared_multiplier     1.000 
 
loop_ 
 _refln_index_h 
 _refln_index_k 
 _refln_index_l 
 _refln_F_squared_calc 
 _refln_F_squared_meas 
 _refln_F_squared_sigma 
 _refln_observed_status 
   1 -17   0        3.90        2.75      1.74 o 
   2 -17   0        1.61        0.46      1.65 o 
   0 -16   0        6.04        5.03      2.65 o 
   1 -16   0        0.03       -0.95      1.51 o 
   2 -16   0        2.56        1.29      1.63 o 
   3 -16   0        4.92        3.53      1.85 o 
   4 -16   0        1.70        1.78      1.73 o 
   1 -15   0        0.18        1.12      1.36 o 
   2 -15   0       18.35       16.89      2.30 o 
   3 -15   0        2.39        5.11      1.72 o 
   4 -15   0        8.07        7.18      1.94 o 
   5 -15   0        3.00        0.82      1.76 o 
   0 -14   0       14.81       13.02      2.81 o 
   1 -14   0       40.27       36.15      3.97 o 
   2 -14   0        5.03        8.44      1.81 o 
   3 -14   0       41.78       35.88      2.86 o 
   4 -14   0       12.94       20.22      2.46 o 
   5 -14   0        8.80       10.64      2.17 o 
   1 -13   0       26.02       22.06      2.23 o 
   2 -13   0        4.58        3.97      1.35 o 
   3 -13   0       26.62       30.55      2.68 o 
   4 -13   0        7.67        9.36      1.92 o 
   5 -13   0       10.38        5.20      1.70 o 
   6 -13   0        3.04        1.25      2.26 o 
   0 -12   0      379.41      409.18     11.19 o 
   1 -12   0       73.13       76.83      3.32 o 
   2 -12   0        2.57        1.67      2.25 o 
   3 -12   0        9.30        6.71      1.55 o 
   4 -12   0        3.27        3.93      1.40 o 
   5 -12   0       21.89       22.11      4.72 o 
   6 -12   0        0.50        3.94      2.24 o 
   7 -12   0        0.75       -0.19      2.12 o 
   1 -11   0       46.45       58.26      2.77 o 
   2 -11   0       23.17       22.94      2.01 o 
   3 -11   0        7.83        8.31      1.55 o 
   4 -11   0       25.35       25.48      4.78 o 
   5 -11   0       19.45       24.35      2.30 o 
   6 -11   0        1.23        1.15      1.36 o 
   7 -11   0        2.97        4.45      2.33 o 
   0 -10   0      111.09      103.85      4.79 o 
   1 -10   0        2.54        2.40      0.92 o 
   2 -10   0       73.17       73.21      2.91 o 
   3 -10   0       87.04       85.63      3.22 o 
   4 -10   0      280.63      265.95      6.40 o 
   5 -10   0       41.16       37.64      2.90 o 
   6 -10   0        6.82        3.88      2.76 o 
   7 -10   0        0.31        1.37      1.97 o 
   1  -9   0       31.25       35.09      1.92 o 
   2  -9   0      402.86      420.95      7.10 o 
   3  -9   0        3.20        1.12      0.89 o 
   4  -9   0       14.19       10.61      1.49 o 
   5  -9   0       65.79       57.76      3.84 o 
   6  -9   0        5.73        6.04      1.49 o 
   7  -9   0       21.90       17.61      3.06 o 
   0  -8   0       26.30       24.44      2.22 o 
   1  -8   0      171.40      169.75      3.88 o 
   2  -8   0      308.51      324.63      5.75 o 
   3  -8   0       70.22       67.62      2.63 o 
   4  -8   0       45.87       40.16      2.19 o 
   5  -8   0       28.53       26.41      4.30 o 
   6  -8   0       15.76       15.87      2.20 o 
   7  -8   0        0.56        0.36      1.69 o 
   8  -8   0        3.56        5.73      2.94 o 
   1  -7   0      183.43      160.25      3.51 o 
   2  -7   0     1000.92      978.83     11.76 o 
   3  -7   0      263.81      275.15      5.12 o 
   4  -7   0       13.19       19.74      2.53 o 
   5  -7   0       37.01       31.89      1.59 o 
   6  -7   0       40.17       36.23      2.04 o 
   7  -7   0       17.07       14.63      2.70 o 
   8  -7   0        9.32        9.34      3.10 o 
   0  -6   0     1005.92      986.64     15.75 o 
   1  -6   0      239.89      250.58      4.29 o 
   2  -6   0     1430.04     1493.33     15.99 o 
   3  -6   0      230.75      215.32      4.26 o 
   4  -6   0       15.43       14.60      1.07 o 
   5  -6   0       29.25       29.19      1.51 o 
   6  -6   0       17.10       17.35      1.52 o 
   7  -6   0        4.02        2.57      1.63 o 
   1  -5   0     3193.30     3118.25     29.43 o 
   2  -5   0      302.56      310.70      7.67 o 
   3  -5   0      861.48      927.45      8.50 o 
   4  -5   0       87.42       77.39      3.11 o 
   5  -5   0      120.57      126.57      5.00 o 
   6  -5   0       73.16       66.85      3.95 o 
   7  -5   0        1.04        0.15      1.33 o 
   0  -4   0     2208.62     2126.71     28.72 o 
   1  -4   0     2433.96     2459.87     23.18 o 
   2  -4   0       34.19       38.61      1.14 o 
   3  -4   0      314.58      371.05      5.45 o 
   4  -4   0      122.64      118.01      4.28 o 
   5  -4   0       21.95       22.57      2.29 o 
   6  -4   0       24.51       24.65      2.69 o 
   7  -4   0        7.21        8.53      3.35 o 
   8  -4   0        2.26       -0.44      1.93 o 
   1  -3   0     6535.85     6339.86     56.64 o 
   2  -3   0      250.90      264.56      3.87 o 
   3  -3   0      417.70      449.75      8.63 o 
   4  -3   0      124.14      132.02      4.40 o 
   5  -3   0       38.73       32.33      2.57 o 
   6  -3   0       73.50       68.97      3.82 o 
   7  -3   0       85.36       92.15      3.57 o 
   8  -3   0       56.57       67.43      5.20 o 
   0  -2   0     9467.10     8345.34    110.39 o 
   1  -2   0    10988.34     9708.36     70.10 o 
   2  -2   0      535.06      547.56      8.85 o 
   3  -2   0      762.52      769.13     12.37 o 
   4  -2   0       78.04       75.68      3.17 o 
   5  -2   0      394.24      357.77      8.28 o 
   6  -2   0        2.55        2.66      0.97 o 
   7  -2   0       16.57       15.77      1.81 o 
   8  -2   0       67.28       67.19      5.25 o 
   9  -2   0       14.20       12.13      3.37 o 
   1  -1   0     1222.68     1173.76     15.80 o 
   2  -1   0      462.58      453.96      7.51 o 
   3  -1   0      115.23      103.07      3.18 o 
   4  -1   0      800.42      811.03     13.45 o 
   5  -1   0      151.74      155.50      5.35 o 
   6  -1   0       96.36       97.17      3.28 o 
   7  -1   0       54.90       51.69      2.68 o 
   8  -1   0       71.88       69.83      5.32 o 
   9  -1   0        1.88        0.56      2.40 o 
   2   0   0      573.75      597.28      9.16 o 
   3   0   0       40.81       39.86      1.53 o 
   4   0   0     1208.86     1209.90     13.52 o 
   5   0   0      223.56      219.47      4.88 o 
   6   0   0      234.00      212.61      8.48 o 
   7   0   0        3.52        2.09      1.28 o 
   8   0   0        5.84        4.57      2.58 o 
   9   0   0       15.17        9.94      3.20 o 
   1   1   0     1224.31     1171.00     11.25 o 
   2   1   0      463.01      464.22      5.51 o 
   3   1   0      115.36      106.93      2.46 o 
   4   1   0      801.09      809.48      7.77 o 
   5   1   0      152.14      146.26      2.77 o 
   6   1   0       96.47      104.77      4.12 o 
   7   1   0       54.87       50.98      4.06 o 
   8   1   0       71.92       82.87      5.78 o 
   9   1   0        1.88        1.28      2.40 o 
   1   2   0    10992.68     9635.52    126.63 o 
   2   2   0      536.11      531.82      6.33 o 
   3   2   0      762.65      764.84     16.34 o 
   4   2   0       78.21       73.05      1.74 o 
   5   2   0      394.23      364.31      6.61 o 
   6   2   0        2.52        0.77      1.85 o 
   7   2   0       16.63       14.78      1.77 o 
   8   2   0       67.15       67.01      5.29 o 
   9   2   0       14.19       11.91      3.35 o 
   1   3   0     6534.85     6114.37     79.43 o 
   2   3   0      251.27      273.36      6.04 o 
   3   3   0      418.86      454.36      6.31 o 
   4   3   0      124.04      133.57      3.25 o 
   5   3   0       38.81       38.57      2.04 o 
   6   3   0       73.64       68.62      5.67 o 
   7   3   0       85.28       87.17      5.44 o 
   8   3   0       56.50       63.72      5.32 o 
   9   3   0        1.65       -0.21      2.43 o 
   1   4   0     2434.69     2393.15     32.78 o 
   2   4   0       34.48       40.34      2.31 o 
   3   4   0      315.33      368.96      8.39 o 
   4   4   0      122.90      109.69      3.04 o 
   5   4   0       21.89       21.23      1.69 o 
   6   4   0       24.41       23.93      1.98 o 
   7   4   0        7.20        7.92      2.52 o 
   8   4   0        2.24        5.97      2.70 o 
   9   4   0       13.80       15.54      3.65 o 
   1   5   0     3194.00     3092.93     41.62 o 
   2   5   0      302.68      333.86      7.33 o 
   3   5   0      861.78      925.22     16.05 o 
   4   5   0       87.37       76.32      3.99 o 
   5   5   0      120.51      115.56      5.43 o 
   6   5   0       73.15       67.84      4.52 o 
   7   5   0        1.02       -0.07      1.81 o 
   8   5   0       50.88       57.75      5.34 o 
   9   5   0        5.59        4.74      3.15 o 
   1   6   0      239.57      251.78      6.08 o 
   2   6   0     1430.85     1519.59     23.09 o 
   3   6   0      230.26      223.38      6.52 o 
   4   6   0       15.34       13.67      2.14 o 
   5   6   0       29.26       26.58      3.10 o 
   6   6   0       17.09       20.95      3.13 o 
   7   6   0        3.99        3.05      2.19 o 
   8   6   0        7.21        9.79      3.17 o 
   9   6   0        3.32        1.69      2.76 o 
   2   7   0     1002.41     1004.75     17.06 o 
   3   7   0      264.04      276.82      7.68 o 
   4   7   0       13.20       18.47      2.50 o 
   5   7   0       37.09       37.82      3.59 o 
   6   7   0       40.10       42.22      4.16 o 
   7   7   0       17.12       13.95      3.25 o 
   8   7   0        9.34        9.72      3.32 o 
   2   8   0      308.84      320.39      8.30 o 
   3   8   0       70.01       73.53      4.06 o 
   4   8   0       45.90       45.39      3.53 o 
   5   8   0       28.45       31.97      3.51 o 
   6   8   0       15.71       17.99      3.15 o 
   7   8   0        0.56       -0.39      2.07 o 
   8   8   0        3.56        3.58      2.77 o 
   3   9   0        3.21        0.86      1.28 o 
   4   9   0       14.23       10.13      2.45 o 
   5   9   0       65.70       61.03      4.54 o 
   6   9   0        5.71        3.34      2.28 o 
   7   9   0       21.95       23.28      3.92 o 
   8   9   0       10.73       11.00      3.56 o 
   3  10   0       87.02       90.42      4.89 o 
   4  10   0      280.61      274.37      9.04 o 
   5  10   0       41.13       41.97      4.19 o 
   6  10   0        6.84        6.91      2.67 o 
   7  10   0        0.31       -0.26      2.31 o 
   8  10   0       12.83       11.78      3.63 o 
   4  11   0       25.39       21.68      3.15 o 
   5  11   0       19.46       22.45      3.53 o 
   6  11   0        1.24        0.79      2.07 o 
   7  11   0        2.96        1.52      2.50 o 
   4  12   0        3.27        1.15      1.80 o 
   5  12   0       21.85       21.31      3.53 o 
   6  12   0        0.50        0.75      2.46 o 
   7  12   0        0.75       -0.39      2.72 o 
   5  13   0       10.36        7.89      2.76 o 
   6  13   0        3.05        0.99      2.43 o 
  -2 -17   1        0.12       -0.86      2.07 o 
  -1 -17   1        2.12       -0.85      1.58 o 
   0 -17   1        8.20        4.25      3.05 o 
   1 -17   1        4.20        4.99      3.13 o 
   2 -17   1        6.61        4.85      2.06 o 
  -4 -16   1        0.37       -0.19      1.59 o 
  -3 -16   1        7.55        7.68      3.35 o 
  -2 -16   1        1.28        1.39      1.67 o 
  -1 -16   1        0.66        0.67      1.55 o 
   0 -16   1        2.11        2.10      1.49 o 
   1 -16   1        0.96        0.94      1.49 o 
   2 -16   1        4.34        4.81      1.79 o 
   3 -16   1        6.64        8.03      3.21 o 
  -5 -15   1        0.50        2.92      1.77 o 
  -4 -15   1        2.77        3.85      3.15 o 
  -3 -15   1        8.35        9.70      2.00 o 
  -2 -15   1        3.01        0.79      1.53 o 
  -1 -15   1        1.78        4.36      1.68 o 
   0 -15   1        2.79        3.23      2.06 o 
   1 -15   1       15.05       15.40      2.75 o 
   2 -15   1        3.70        5.02      1.74 o 
   3 -15   1        6.88        7.01      1.91 o 
   4 -15   1        1.18        0.57      1.55 o 
  -6 -14   1        6.39        5.70      1.89 o 
  -5 -14   1        2.94        1.85      1.60 o 
  -4 -14   1       12.34       12.47      2.12 o 
  -3 -14   1        1.03        1.57      1.32 o 
  -2 -14   1        4.61        6.03      1.65 o 
  -1 -14   1        0.59        0.86      1.40 o 
   1 -14   1        7.86        4.11      2.39 o 
   2 -14   1       17.42       16.78      3.10 o 
   3 -14   1       13.03       12.21      2.08 o 
   4 -14   1       50.06       51.90      3.37 o 
   5 -14   1        5.51        2.91      2.69 o 
  -6 -13   1        7.94        5.40      3.26 o 
  -5 -13   1        7.31        4.90      1.62 o 
  -4 -13   1       44.60       42.04      2.98 o 
  -3 -13   1       34.08       40.24      3.47 o 
  -2 -13   1        0.11       -0.50      1.01 o 
  -1 -13   1      101.47      101.77      5.58 o 
   0 -13   1      157.05      152.97      6.93 o 
   1 -13   1       71.35       62.93      4.42 o 
   2 -13   1        3.87        2.01      1.30 o 
   3 -13   1       27.89       28.57      2.51 o 
   4 -13   1       29.16       26.33      3.00 o 
   5 -13   1        1.44        2.07      1.42 o 
   6 -13   1        1.51        3.70      2.50 o 
  -7 -12   1        4.29        1.88      2.41 o 
  -6 -12   1        0.59        0.15      2.14 o 
  -5 -12   1        4.97        7.36      2.02 o 
  -4 -12   1        1.85        1.20      1.20 o 
  -3 -12   1       24.21       25.92      2.31 o 
  -2 -12   1       49.88       50.04      7.80 o 
  -1 -12   1       74.36       76.26      5.21 o 
   0 -12   1       71.83       72.15      3.27 o 
   1 -12   1        1.60        1.31      1.08 o 
   2 -12   1        4.50        5.70      1.37 o 
   3 -12   1       65.50       65.18      3.18 o 
   4 -12   1       23.49       26.45      2.37 o 
   5 -12   1       17.97       18.67      2.21 o 
   6 -12   1       11.36       16.05      3.29 o 
   7 -12   1        7.08        8.08      2.94 o 
  -7 -11   1        3.81        1.44      1.99 o 
  -6 -11   1        5.18        4.87      3.53 o 
  -5 -11   1        5.19        5.20      1.55 o 
  -4 -11   1       24.70       32.22      2.43 o 
  -3 -11   1       34.50       35.90      2.43 o 
  -2 -11   1       37.71       32.08      2.30 o 
  -1 -11   1      801.98      809.29     11.64 o 
   0 -11   1      125.41      114.59      3.84 o 
   1 -11   1       97.78       98.81      5.99 o 
   2 -11   1        9.95       10.89      1.52 o 
   3 -11   1       40.33       32.18      5.06 o 
   4 -11   1        0.56       -0.18      1.08 o 
   5 -11   1       84.43       87.57      3.62 o 
   6 -11   1        0.17        1.80      1.97 o 
   7 -11   1        6.75        5.67      2.55 o 
  -8 -10   1        2.40        3.63      2.41 o 
  -7 -10   1        5.51        4.45      2.21 o 
  -6 -10   1       26.44       18.93      2.13 o 
  -5 -10   1       80.84       86.17      9.29 o 
  -4 -10   1       19.49       21.05      1.99 o 
  -3 -10   1        3.93        5.76      2.34 o 
  -2 -10   1       37.60       38.54      3.07 o 
  -1 -10   1       38.23       37.32      2.25 o 
   0 -10   1       80.88       84.46      3.04 o 
   1 -10   1       27.39       27.59      2.33 o 
   2 -10   1       17.12       16.78      1.66 o 
   3 -10   1      223.08      230.20      7.12 o 
   4 -10   1       37.98       39.71      3.96 o 
   5 -10   1      141.42      127.96      4.17 o 
   6 -10   1        7.78        7.26      2.34 o 
   7 -10   1       12.18       14.14      2.96 o 
  -8  -9   1        9.64       10.10      2.77 o 
  -7  -9   1       20.20       18.58      2.13 o 
  -6  -9   1       19.31       17.20      1.98 o 
  -5  -9   1       20.44       20.58      2.00 o 
  -4  -9   1       83.38       83.04      3.19 o 
  -3  -9   1      176.50      187.51      4.56 o 
  -2  -9   1       78.12       82.37      2.95 o 
  -1  -9   1      300.32      341.32      9.74 o 
   0  -9   1       66.83       82.11      2.86 o 
   1  -9   1      149.15      134.50      3.61 o 
   2  -9   1      101.76      105.95      3.28 o 
   3  -9   1      106.62      103.52      3.31 o 
   4  -9   1       43.32       43.94      2.31 o 
   5  -9   1        8.31        7.08      1.37 o 
   6  -9   1       41.38       35.79      3.63 o 
   7  -9   1        2.81        4.33      2.19 o 
   8  -9   1       13.04       15.66      3.92 o 
  -8  -8   1        2.99        1.81      2.04 o 
  -7  -8   1       28.30       31.09      3.34 o 
  -6  -8   1       19.59       14.81      1.41 o 
  -5  -8   1       30.67       26.98      2.33 o 
  -4  -8   1       99.80      102.99      3.35 o 
  -3  -8   1        5.55        7.26      1.23 o 
  -2  -8   1      871.23      871.96     24.56 o 
  -1  -8   1       81.89       88.02      4.12 o 
   0  -8   1       48.38       45.56      2.01 o 
   1  -8   1       10.19        7.60      1.39 o 
   2  -8   1     1561.84     1604.06     17.71 o 
   3  -8   1      163.58      148.58      4.35 o 
   4  -8   1       34.53       30.79      1.99 o 
   5  -8   1       65.50       59.94      2.71 o 
   6  -8   1        7.66        8.56      2.28 o 
   7  -8   1       52.25       46.58      3.14 o 
   8  -8   1       34.80       41.54      5.10 o 
  -8  -7   1        0.68        0.05      1.69 o 
  -7  -7   1        8.29       10.99      1.52 o 
  -6  -7   1       11.57        9.91      1.39 o 
  -5  -7   1       21.80       22.61      1.44 o 
  -4  -7   1      105.51      104.23      2.54 o 
  -3  -7   1       82.22       86.35      4.72 o 
  -2  -7   1      546.11      544.37     12.84 o 
  -1  -7   1        7.66        4.39      1.15 o 
   0  -7   1      240.64      266.90      4.70 o 
   1  -7   1      247.34      254.35      4.63 o 
   2  -7   1      108.78      111.49      2.99 o 
   3  -7   1       17.71       17.21      1.40 o 
   4  -7   1       13.26       14.75      1.42 o 
   5  -7   1       87.82       89.89      3.07 o 
   6  -7   1       33.25       29.44      3.10 o 
   7  -7   1        4.50        6.37      2.74 o 
   8  -7   1        3.13        5.75      2.76 o 
  -8  -6   1       18.01       15.51      3.00 o 
  -7  -6   1        7.01        7.40      1.51 o 
  -6  -6   1       10.92       11.02      1.15 o 
  -5  -6   1       86.61       92.69      2.43 o 
  -4  -6   1       38.59       42.68      1.94 o 
  -3  -6   1      415.52      429.62      5.23 o 
  -2  -6   1       38.08       39.18      1.91 o 
  -1  -6   1      455.73      470.08      6.50 o 
   0  -6   1       96.88      111.72      2.70 o 
   1  -6   1      532.46      501.56      6.75 o 
   2  -6   1     1730.38     1798.39     18.48 o 
   3  -6   1      322.15      311.18      5.17 o 
   4  -6   1       86.23       84.57      4.12 o 
   5  -6   1       20.68       22.11      1.62 o 
   6  -6   1       28.34       23.05      2.70 o 
   7  -6   1        1.69        0.87      2.12 o 
  -8  -5   1       27.24       24.32      3.27 o 
  -7  -5   1       14.29       13.44      2.48 o 
  -6  -5   1       19.15       18.84      2.53 o 
  -5  -5   1       17.50       25.57      2.55 o 
  -4  -5   1      263.81      290.27      7.55 o 
  -3  -5   1     1172.52     1186.73     10.48 o 
  -2  -5   1       40.13       34.88      1.51 o 
  -1  -5   1        7.27        7.31      0.80 o 
   0  -5   1      225.87      204.69      4.37 o 
   1  -5   1      356.01      345.60      7.15 o 
   2  -5   1       19.74       20.04      1.19 o 
   3  -5   1      515.28      516.50      6.96 o 
   4  -5   1       21.75       22.99      1.15 o 
   5  -5   1       19.62       17.93      1.16 o 
   6  -5   1       39.34       35.44      2.09 o 
   7  -5   1       80.70       83.93      5.51 o 
  -8  -4   1       36.40       44.17      4.09 o 
  -7  -4   1      146.31      143.18      6.09 o 
  -6  -4   1       23.94       25.62      2.76 o 
  -5  -4   1        7.66        4.07      1.47 o 
  -4  -4   1      948.94      957.36     16.24 o 
  -3  -4   1     1242.14     1345.42     20.49 o 
  -2  -4   1      785.53      736.37      6.74 o 
  -1  -4   1      238.59      223.07      3.52 o 
   0  -4   1     1138.66     1087.53     11.25 o 
   1  -4   1     2471.41     2407.95     22.61 o 
   2  -4   1      616.48      657.77      7.67 o 
   3  -4   1      221.40      238.97      3.12 o 
   4  -4   1       10.97       13.61      1.71 o 
   5  -4   1      100.27      107.96      4.45 o 
   6  -4   1        2.83        4.08      1.21 o 
   7  -4   1      147.67      154.99      7.03 o 
   8  -4   1       87.84       95.74      6.38 o 
   9  -4   1       13.41       15.88      3.77 o 
  -8  -3   1       30.70       31.00      4.63 o 
  -7  -3   1       21.17       26.43      2.16 o 
  -6  -3   1       43.93       51.24      3.41 o 
  -5  -3   1       51.63       61.19      3.35 o 
  -4  -3   1       48.69       59.15      3.03 o 
  -3  -3   1     1115.63     1174.94     18.23 o 
  -2  -3   1     3173.31     3089.63     40.90 o 
  -1  -3   1      397.28      432.07      4.09 o 
   0  -3   1     5311.92     4977.81     44.28 o 
   1  -3   1    16611.16    14983.52    135.50 o 
   2  -3   1     1172.50     1147.46      9.14 o 
   3  -3   1      825.64      829.25     13.37 o 
   4  -3   1        6.48       13.76      1.63 o 
   5  -3   1      409.76      398.32      8.83 o 
   6  -3   1       47.95       46.65      2.41 o 
   8  -3   1       47.95       45.89      4.86 o 
   9  -3   1        7.28        5.80      3.01 o 
  -8  -2   1       27.53       28.31      2.39 o 
  -7  -2   1       74.44       68.95      3.08 o 
  -6  -2   1       68.35       65.93      2.73 o 
  -5  -2   1      121.75      119.48      4.52 o 
  -4  -2   1      178.38      182.75      5.20 o 
  -3  -2   1      601.22      638.29     10.95 o 
  -2  -2   1     3384.89     3398.21     44.69 o 
  -1  -2   1      174.74      185.34      3.78 o 
   0  -2   1     2861.53     2776.23     29.33 o 
   1  -2   1      717.32      723.42      8.77 o 
   2  -2   1     1149.15     1096.44     15.66 o 
   3  -2   1      130.85      131.51      3.73 o 
   4  -2   1       99.74       92.34      3.37 o 
   5  -2   1      293.21      303.89      5.44 o 
   6  -2   1      118.82      125.32      3.59 o 
   7  -2   1       59.96       51.36      4.50 o 
   8  -2   1        3.48        5.07      2.69 o 
   9  -2   1        0.66        0.80      2.45 o 
  -8  -1   1       17.75       15.27      3.13 o 
  -7  -1   1       62.43       55.26      5.52 o 
  -6  -1   1       56.07       55.22      2.49 o 
  -5  -1   1      196.77      196.48      4.28 o 
  -4  -1   1       96.22       95.57      3.59 o 
  -3  -1   1     1112.27     1046.87     16.02 o 
  -2  -1   1      533.42      554.27      8.92 o 
  -1  -1   1     1237.43     1162.48     15.97 o 
   1  -1   1     3179.25     3005.95     39.14 o 
   2  -1   1      734.87      744.62     10.95 o 
   3  -1   1       13.51       17.67      1.03 o 
   4  -1   1      828.95      847.29     11.20 o 
   5  -1   1       93.40       96.09      6.48 o 
   6  -1   1        6.23        5.99      1.20 o 
   7  -1   1       45.00       46.96      4.33 o 
   8  -1   1        8.80        8.51      2.84 o 
   9  -1   1        5.02        6.71      3.22 o 
  -9   0   1        0.97        0.80      2.26 o 
  -8   0   1       23.78       27.21      3.73 o 
  -7   0   1        3.57        6.54      1.65 o 
  -6   0   1      229.20      202.55      5.62 o 
  -5   0   1        5.49        2.88      0.85 o 
  -4   0   1       63.51       69.29      3.41 o 
  -3   0   1      451.63      454.63      9.23 o 
  -2   0   1        0.66       -0.33      0.33 o 
  -1   0   1     1471.01     1364.83     18.52 o 
   1   0   1     5491.57     4821.25     61.60 o 
   2   0   1     2730.66     2552.06     23.65 o 
   3   0   1     2847.55     2947.68     27.63 o 
   4   0   1      301.53      281.65      3.86 o 
   5   0   1      506.76      492.11      5.97 o 
   6   0   1        6.79        5.99      1.19 o 
   7   0   1       20.71       19.56      3.17 o 
   8   0   1        4.22        1.66      2.31 o 
   9   0   1        0.40        2.19      2.60 o 
  -9   1   1        2.10        0.51      2.21 o 
  -8   1   1       17.77       17.51      3.35 o 
  -7   1   1       62.49       68.67      3.05 o 
  -6   1   1       55.88       50.66      2.47 o 
  -5   1   1      196.83      195.33      3.20 o 
  -4   1   1       96.06      100.65      3.97 o 
  -3   1   1     1111.39     1064.72     21.33 o 
  -2   1   1      532.91      551.53      6.34 o 
  -1   1   1     1238.54     1174.95      9.23 o 
   2   1   1      735.03      750.94      7.70 o 
   3   1   1       13.46       15.82      0.80 o 
   4   1   1      828.83      845.31      8.15 o 
   5   1   1       93.57       95.77      3.68 o 
   6   1   1        6.20        4.29      1.14 o 
   7   1   1       45.04       36.71      4.02 o 
   8   1   1        8.82        8.35      2.88 o 
   9   1   1        5.05        2.60      2.65 o 
  -9   2   1       14.06       11.21      3.27 o 
  -8   2   1       27.49       34.45      4.04 o 
  -7   2   1       74.67       66.92      5.71 o 
  -6   2   1       68.14       59.18      3.43 o 
  -5   2   1      122.01      118.25      4.30 o 
  -4   2   1      178.33      181.57      2.62 o 
  -3   2   1      600.71      638.37      7.83 o 
  -2   2   1     3383.94     3428.76     31.65 o 
  -1   2   1      173.48      177.78      2.60 o 
   0   2   1     2861.49     2700.00     25.00 o 
   1   2   1      716.63      726.51      8.73 o 
   2   2   1     1150.22     1093.89     10.76 o 
   3   2   1      130.61      138.57      2.15 o 
   4   2   1       99.55       91.57      1.94 o 
   5   2   1      293.08      309.36      5.63 o 
   6   2   1      118.88      126.47      5.28 o 
   7   2   1       59.90       58.89      4.83 o 
   8   2   1        3.45        3.77      2.45 o 
   9   2   1        0.67        0.86      2.46 o 
  -9   3   1       20.00       15.13      3.53 o 
  -8   3   1       30.71       38.56      4.26 o 
  -7   3   1       21.20       22.86      2.57 o 
  -6   3   1       43.96       54.19      2.56 o 
  -5   3   1       51.69       56.81      2.40 o 
  -4   3   1       48.67       53.98      2.07 o 
  -3   3   1     1115.48     1202.24     13.04 o 
  -2   3   1     3171.06     3072.56     28.92 o 
  -1   3   1      398.81      416.85      7.27 o 
   0   3   1     5316.00     4846.45     44.20 o 
   1   3   1    16607.99    14730.67    137.06 o 
   2   3   1     1173.40     1143.43     15.38 o 
   3   3   1      825.97      833.39     12.05 o 
   4   3   1        6.51       11.19      0.77 o 
   5   3   1      409.63      385.33      6.56 o 
   6   3   1       48.02       38.19      2.27 o 
   7   3   1       25.21       26.46      3.65 o 
   8   3   1       48.05       46.78      4.81 o 
   9   3   1        7.27        7.09      3.15 o 
  -9   4   1       11.37       15.75      3.66 o 
  -8   4   1       36.42       40.58      4.43 o 
  -7   4   1      146.49      148.69      6.25 o 
  -6   4   1       23.93       23.43      1.93 o 
  -5   4   1        7.65        6.13      1.17 o 
  -4   4   1      949.77      935.51     20.97 o 
  -3   4   1     1241.70     1327.09     14.50 o 
  -2   4   1      784.04      725.62     12.25 o 
  -1   4   1      239.08      219.33      4.95 o 
   1   4   1     2470.05     2353.09     22.51 o 
   2   4   1      616.56      652.67      7.45 o 
   3   4   1      221.59      231.65      6.74 o 
   4   4   1       10.89       12.52      1.26 o 
   5   4   1      100.48      112.18      3.38 o 
   6   4   1        2.80        3.74      1.15 o 
   7   4   1      147.38      167.95      7.75 o 
   8   4   1       88.01       88.64      6.30 o 
   9   4   1       13.38       12.05      3.63 o 
  -9   5   1        4.63        3.25      2.79 o 
  -8   5   1       27.19       25.04      3.87 o 
  -7   5   1       14.29       11.99      3.96 o 
  -6   5   1       19.13       19.43      1.86 o 
  -5   5   1       17.52       22.04      1.78 o 
  -4   5   1      263.98      285.84      7.77 o 
  -3   5   1     1172.70     1205.12     19.32 o 
  -2   5   1       40.02       36.93      2.31 o 
   1   5   1      356.03      342.66      7.12 o 
   2   5   1       19.66       18.93      1.06 o 
   3   5   1      515.58      519.49      6.40 o 
   4   5   1       21.70       18.16      2.34 o 
   5   5   1       19.71       21.45      2.82 o 
   6   5   1       39.27       34.56      3.65 o 
   7   5   1       80.67       87.42      5.75 o 
   8   5   1        8.44        7.07      2.89 o 
   9   5   1       28.43       29.20      4.78 o 
  -9   6   1        1.05        3.92      2.94 o 
  -8   6   1       18.06       17.47      3.77 o 
  -7   6   1        7.03        9.60      2.88 o 
  -6   6   1       10.92       15.34      2.81 o 
  -5   6   1       86.62      101.08      5.05 o 
  -4   6   1       38.67       49.31      3.35 o 
  -3   6   1      415.43      444.00      9.72 o 
  -2   6   1       38.28       39.54      2.60 o 
   1   6   1      532.83      505.03      9.69 o 
   2   6   1     1729.29     1771.18     26.72 o 
   3   6   1      322.56      300.35      7.96 o 
   4   6   1       86.30       82.61      4.33 o 
   5   6   1       20.72       18.74      2.82 o 
   6   6   1       28.27       30.91      3.68 o 
   7   6   1        1.69        0.87      2.19 o 
   8   6   1       15.13       14.84      3.58 o 
   9   6   1        3.20       -2.43      2.60 o 
  -9   7   1        3.72        4.50      3.22 o 
  -8   7   1        0.68        1.18      2.57 o 
  -7   7   1        8.28       10.00      2.81 o 
  -6   7   1       11.55        7.70      2.41 o 
  -5   7   1       21.78       21.48      2.88 o 
  -4   7   1      105.49      110.34      5.01 o 
  -3   7   1       82.07       90.08      4.23 o 
  -2   7   1      546.01      528.39     10.90 o 
   1   7   1      246.67      259.19      6.59 o 
   2   7   1      108.72      111.09      4.43 o 
   3   7   1       17.87       16.36      2.22 o 
   4   7   1       13.25       16.24      2.52 o 
   5   7   1       87.93       95.50      5.39 o 
   6   7   1       33.14       35.82      3.95 o 
   7   7   1        4.51        6.18      2.60 o 
   8   7   1        3.13        1.54      2.50 o 
  -8   8   1        2.97        2.22      2.67 o 
  -7   8   1       28.23       25.23      3.78 o 
  -6   8   1       19.55       21.62      3.27 o 
  -5   8   1       30.62       33.22      3.49 o 
  -4   8   1       99.72      107.09      5.19 o 
  -3   8   1        5.68        6.37      1.83 o 
   2   8   1     1562.28     1600.52     25.42 o 
   3   8   1      163.84      161.21      5.99 o 
   4   8   1       34.50       36.16      3.32 o 
   5   8   1       65.60       63.91      4.43 o 
   6   8   1        7.73       14.98      3.18 o 
   7   8   1       52.21       60.31      5.46 o 
   8   8   1       34.82       37.52      5.01 o 
  -8   9   1        9.66       14.63      3.78 o 
  -7   9   1       20.21       21.63      3.77 o 
  -6   9   1       19.34       14.00      2.98 o 
  -5   9   1       20.42       17.18      2.93 o 
  -4   9   1       83.26       79.74      4.74 o 
  -3   9   1      176.30      193.02      6.81 o 
   2   9   1      101.72      114.00      4.95 o 
   3   9   1      106.45      107.17      5.03 o 
   4   9   1       43.24       39.02      3.58 o 
   5   9   1        8.29       10.08      2.58 o 
   6   9   1       41.38       33.65      4.12 o 
   7   9   1        2.86        3.44      2.72 o 
   8   9   1       13.03        9.64      3.51 o 
  -8  10   1        2.41        2.00      2.89 o 
  -7  10   1        5.52        6.81      2.93 o 
  -6  10   1       26.43       18.45      3.39 o 
  -5  10   1       80.78       86.60      5.41 o 
  -4  10   1       19.46       15.85      2.72 o 
   3  10   1      222.98      228.31      7.84 o 
   4  10   1       37.83       40.34      3.80 o 
   5  10   1      141.37      140.94      6.85 o 
   6  10   1        7.77       10.82      2.96 o 
   7  10   1       12.15        7.45      3.11 o 
  -7  11   1        3.81       -0.03      2.62 o 
  -6  11   1        5.16        3.49      2.38 o 
  -5  11   1        5.20        5.19      2.38 o 
  -4  11   1       24.70       25.19      3.42 o 
   3  11   1       40.34       33.85      3.54 o 
   4  11   1        0.56       -0.24      1.45 o 
   5  11   1       84.42       83.01      5.51 o 
   6  11   1        0.17       -0.98      2.14 o 
   7  11   1        6.76        7.84      3.13 o 
  -7  12   1        4.28        7.36      3.23 o 
  -6  12   1        0.59       -0.43      2.26 o 
  -5  12   1        4.97        5.44      2.41 o 
   4  12   1       23.46       28.10      3.65 o 
   5  12   1       17.97       18.11      3.39 o 
   6  12   1       11.36       15.73      3.56 o 
   7  12   1        7.09        6.23      3.25 o 
  -6  13   1        7.92        7.27      3.15 o 
   5  13   1        1.44       -0.50      1.88 o 
   6  13   1        1.50        2.31      2.64 o 
  -2 -17   2        1.51        1.35      1.82 o 
  -1 -17   2        3.31        2.86      1.79 o 
   0 -17   2        1.45        1.58      1.74 o 
   1 -17   2       17.41       19.07      4.02 o 
   2 -17   2       13.19        9.26      2.25 o 
  -4 -16   2        2.71        2.58      1.81 o 
  -3 -16   2        9.12        4.85      1.87 o 
  -2 -16   2        3.02        2.11      1.63 o 
  -1 -16   2        1.30        1.40      1.63 o 
   0 -16   2        1.76        2.00      1.48 o 
   1 -16   2        9.75        9.27      2.11 o 
   2 -16   2        5.70        2.66      2.90 o 
   3 -16   2        8.64        8.64      2.22 o 
  -5 -15   2        0.66        0.14      2.22 o 
  -4 -15   2        9.12       14.18      2.38 o 
  -3 -15   2        8.89       10.85      2.03 o 
  -2 -15   2       11.88       13.47      2.38 o 
  -1 -15   2        4.56        4.45      1.66 o 
   0 -15   2       11.02        6.92      1.84 o 
   1 -15   2        2.75        2.07      1.42 o 
   2 -15   2        1.64        0.10      3.52 o 
   3 -15   2        3.20        4.38      1.75 o 
   4 -15   2        8.33        3.81      1.75 o 
  -6 -14   2        5.90        8.28      2.07 o 
  -5 -14   2        1.56        1.81      1.64 o 
  -4 -14   2       14.27       15.82      2.28 o 
  -3 -14   2       17.01       24.04      2.53 o 
  -2 -14   2        9.39        6.31      2.38 o 
  -1 -14   2        8.54        8.73      1.86 o 
   0 -14   2        4.85        3.83      1.49 o 
   1 -14   2       11.91        9.45      1.83 o 
   2 -14   2        8.04        4.64      1.93 o 
   3 -14   2        3.93        8.03      1.84 o 
   4 -14   2       23.34       20.33      3.17 o 
   5 -14   2        1.87       -0.50      2.22 o 
  -6 -13   2        4.50        4.58      1.74 o 
  -5 -13   2        3.00        4.14      1.70 o 
  -4 -13   2       32.16       38.07      2.88 o 
  -3 -13   2        2.40        3.61      1.43 o 
  -2 -13   2       15.32       19.73      2.20 o 
  -1 -13   2       22.97       21.48      2.19 o 
   0 -13   2       19.54       17.71      2.05 o 
   1 -13   2        4.04        2.47      1.30 o 
   2 -13   2        0.32        0.82      1.34 o 
   3 -13   2       25.99       21.65      3.83 o 
   4 -13   2       25.40       21.84      2.35 o 
   5 -13   2        2.18        6.57      2.64 o 
   6 -13   2        0.02       -0.09      1.87 o 
  -7 -12   2        5.33        1.07      1.66 o 
  -6 -12   2       13.35       15.82      4.70 o 
  -5 -12   2        3.40        2.00      1.39 o 
  -4 -12   2        8.14       10.37      3.10 o 
  -3 -12   2        1.92        4.75      1.39 o 
  -2 -12   2      247.87      259.79      8.73 o 
  -1 -12   2       40.28       42.17      2.72 o 
   0 -12   2        7.70        6.79      1.89 o 
   1 -12   2       12.47       10.50      1.62 o 
   2 -12   2       27.96       22.37      2.52 o 
   3 -12   2       47.83       50.42      5.25 o 
   4 -12   2        6.53        4.18      1.53 o 
   5 -12   2        0.42       -1.64      1.75 o 
   6 -12   2        1.15       -0.34      1.47 o 
  -7 -11   2        2.91        2.79      1.56 o 
  -6 -11   2        2.95        3.93      1.55 o 
  -5 -11   2        4.42        5.43      2.52 o 
  -4 -11   2       10.69        9.73      1.68 o 
  -3 -11   2       50.25       56.93      2.88 o 
  -2 -11   2       31.85       27.48      2.21 o 
  -1 -11   2      123.26      129.67      4.83 o 
   0 -11   2      156.16      168.80      4.60 o 
   1 -11   2        7.74        2.99      1.11 o 
   2 -11   2       58.47       52.32      2.63 o 
   3 -11   2       42.93       39.82      2.52 o 
   4 -11   2      111.00      104.37      6.35 o 
   5 -11   2        3.42        3.47      1.92 o 
   6 -11   2        3.60        6.09      1.73 o 
   7 -11   2        0.91        0.00      2.62 o 
  -8 -10   2        1.74        2.09      2.16 o 
  -7 -10   2        3.85        3.56      1.58 o 
  -6 -10   2       13.11       12.05      3.40 o 
  -5 -10   2        8.86        9.49      1.66 o 
  -4 -10   2        4.03        5.23      2.37 o 
  -3 -10   2      270.21      249.58      6.27 o 
  -2 -10   2       14.34       14.48      4.00 o 
  -1 -10   2        0.59        0.41      2.34 o 
   0 -10   2       51.20       46.44      2.34 o 
   1 -10   2       37.23       41.79      2.22 o 
   2 -10   2       26.41       25.94      1.91 o 
   3 -10   2       93.28       89.57      3.28 o 
   4 -10   2       10.84       12.59      1.65 o 
   5 -10   2        6.58        9.57      2.34 o 
   6 -10   2        8.77        6.95      1.75 o 
   7 -10   2        6.78        7.84      3.25 o 
  -8  -9   2       13.95       11.86      2.98 o 
  -7  -9   2        2.66        2.75      1.37 o 
  -6  -9   2        4.47        6.10      2.53 o 
  -5  -9   2       28.88       26.83      2.18 o 
  -4  -9   2      266.74      244.17      5.60 o 
  -3  -9   2       90.61       89.55      3.17 o 
  -2  -9   2      137.92      140.57      3.87 o 
  -1  -9   2      110.58      104.57      3.22 o 
   0  -9   2      126.61      133.20      3.62 o 
   1  -9   2       11.39        9.51      1.26 o 
   2  -9   2      118.80      112.79      4.72 o 
   3  -9   2       30.52       29.11      2.34 o 
   4  -9   2       30.82       32.51      2.10 o 
   5  -9   2       62.50       56.68      4.00 o 
   6  -9   2       23.75       23.64      2.43 o 
   7  -9   2       23.28       23.28      4.07 o 
   8  -9   2        0.47        3.47      3.29 o 
  -8  -8   2        3.75        1.52      2.11 o 
  -7  -8   2        0.56        0.33      0.89 o 
  -6  -8   2        4.43        3.21      1.20 o 
  -5  -8   2       26.26       24.54      1.60 o 
  -4  -8   2      234.07      243.78      5.33 o 
  -3  -8   2      281.36      285.78     11.85 o 
  -2  -8   2      268.49      270.03      5.27 o 
  -1  -8   2        5.66        4.35      0.91 o 
   0  -8   2      398.65      397.88      6.40 o 
   1  -8   2       22.82       29.45      1.99 o 
   2  -8   2      312.60      335.46      7.07 o 
   3  -8   2      100.32       94.85      3.00 o 
   4  -8   2        0.92        0.85      1.83 o 
   5  -8   2        0.41       -0.17      1.23 o 
   6  -8   2       23.76       21.82      2.28 o 
   7  -8   2        6.34        8.40      3.06 o 
   8  -8   2       14.16        6.06      3.03 o 
  -8  -7   2       18.77       14.39      2.98 o 
  -7  -7   2       11.34       12.01      1.33 o 
  -6  -7   2       11.90       10.99      1.23 o 
  -5  -7   2      122.02      123.06      4.44 o 
  -4  -7   2       24.73       28.49      1.55 o 
  -3  -7   2       84.23       78.49      4.16 o 
  -2  -7   2      181.56      168.57      2.90 o 
  -1  -7   2      100.78       93.10      2.67 o 
   0  -7   2      532.02      568.16      7.75 o 
   1  -7   2      322.97      300.19      5.07 o 
   2  -7   2       13.82       15.42      1.79 o 
   3  -7   2      116.10      119.69      3.62 o 
   4  -7   2       54.55       55.52      2.32 o 
   5  -7   2       50.62       53.79      4.70 o 
   6  -7   2      127.80      123.78      4.32 o 
   7  -7   2       63.88       70.21      5.53 o 
   8  -7   2        2.68        2.17      2.48 o 
  -8  -6   2        0.56        3.65      2.02 o 
  -7  -6   2        0.04        0.29      1.57 o 
  -6  -6   2       27.97       32.67      3.23 o 
  -5  -6   2       20.89       26.74      1.50 o 
  -4  -6   2      133.02      132.56      2.85 o 
  -3  -6   2      174.51      169.22      3.03 o 
  -2  -6   2      432.13      417.81      4.80 o 
  -1  -6   2      141.26      131.78      3.01 o 
   0  -6   2      939.49     1010.16     11.41 o 
   1  -6   2     1168.96     1206.50     13.15 o 
   2  -6   2      284.81      271.25      4.54 o 
   3  -6   2       17.25       21.65      1.39 o 
   4  -6   2      202.06      216.38      9.84 o 
   5  -6   2      153.09      149.17      3.73 o 
   6  -6   2       92.68       83.61      3.44 o 
   7  -6   2        8.94        7.22      2.76 o 
  -8  -5   2       80.46       81.24      5.19 o 
  -7  -5   2        5.62        4.06      1.93 o 
  -6  -5   2       11.94       10.08      2.11 o 
  -5  -5   2       77.10       77.79      4.12 o 
  -4  -5   2       61.44       54.99      3.30 o 
  -3  -5   2      102.03      100.73      2.21 o 
  -2  -5   2       61.40       62.88      1.27 o 
  -1  -5   2      532.86      507.02      6.60 o 
   0  -5   2      317.14      309.43      5.62 o 
   1  -5   2     3161.80     3343.91     34.76 o 
   2  -5   2     1276.15     1329.69     13.95 o 
   3  -5   2       32.53       30.78      1.50 o 
   4  -5   2       73.81       66.44      1.75 o 
   5  -5   2      162.65      164.45      2.71 o 
   6  -5   2      198.95      210.17      5.25 o 
   7  -5   2       25.02       29.37      3.77 o 
   9  -5   2        3.54        7.79      3.34 o 
  -8  -4   2       26.96       27.30      3.46 o 
  -7  -4   2       18.90       21.99      2.94 o 
  -6  -4   2       28.36       25.30      2.76 o 
  -5  -4   2       56.71       60.69      3.47 o 
  -4  -4   2       87.55       78.11      3.73 o 
  -3  -4   2      476.09      571.55     10.66 o 
  -2  -4   2      309.27      298.84      2.94 o 
  -1  -4   2       44.23       42.88      1.15 o 
   0  -4   2     1739.50     1667.27     16.31 o 
   1  -4   2      192.07      224.42      6.35 o 
   2  -4   2       15.26       14.87      0.93 o 
   3  -4   2      384.51      425.77      4.45 o 
   4  -4   2       90.48       93.19      1.94 o 
   5  -4   2      129.38      127.53      3.68 o 
   6  -4   2      155.76      155.29      4.38 o 
   7  -4   2       19.15       17.51      3.08 o 
   9  -4   2       28.88       28.05      4.60 o 
  -8  -3   2       63.44       67.35      4.59 o 
  -7  -3   2       47.00       48.49      3.95 o 
  -6  -3   2        6.77        7.53      1.88 o 
  -5  -3   2       68.64       65.12      3.58 o 
  -4  -3   2      433.96      495.53     10.13 o 
  -3  -3   2     1166.09     1193.24     18.62 o 
  -2  -3   2      732.13      807.40     12.85 o 
  -1  -3   2     5559.67     5145.28     31.74 o 
   0  -3   2      693.56      603.42      5.48 o 
   1  -3   2     2512.21     2436.79     22.74 o 
   2  -3   2      373.03      368.18      5.69 o 
   3  -3   2      268.99      280.33      3.35 o 
   4  -3   2      375.00      405.11      6.32 o 
   5  -3   2      680.30      684.21      9.51 o 
   6  -3   2      339.24      328.72      6.29 o 
   8  -3   2        2.18        3.27      2.50 o 
   9  -3   2       14.84       23.48      4.36 o 
  -8  -2   2       15.30       15.97      2.74 o 
  -7  -2   2       84.59       77.62      3.23 o 
  -6  -2   2       46.87       57.55      3.75 o 
  -5  -2   2      319.58      337.54      8.25 o 
  -4  -2   2      548.48      568.64     10.92 o 
  -3  -2   2      626.24      592.23     10.54 o 
  -2  -2   2     3466.15     3124.65     41.74 o 
  -1  -2   2     2906.95     2881.16     26.12 o 
   0  -2   2     4721.49     4477.80     57.18 o 
   1  -2   2       50.06       57.97      1.04 o 
   2  -2   2      976.90      999.18      6.98 o 
   3  -2   2        7.98        9.41      2.11 o 
   4  -2   2      302.09      305.72      5.03 o 
   5  -2   2      100.19       98.12      2.94 o 
   6  -2   2      217.00      222.92      7.41 o 
   7  -2   2      193.51      198.35      8.54 o 
   8  -2   2        4.87        4.33      2.52 o 
   9  -2   2        5.14        6.37      3.18 o 
  -8  -1   2       72.40       71.95      3.40 o 
  -7  -1   2       49.56       50.21      2.62 o 
  -6  -1   2       99.50       97.15      3.21 o 
  -5  -1   2       14.65       15.85      1.39 o 
  -4  -1   2      225.39      218.83      4.08 o 
  -3  -1   2     1196.76     1152.69     17.37 o 
  -2  -1   2      463.84      418.91      4.87 o 
  -1  -1   2     3213.15     3020.08     27.83 o 
   0  -1   2      798.55      756.53     11.00 o 
   1  -1   2     1151.09     1084.54     16.00 o 
   2  -1   2     3086.31     3026.24     28.30 o 
   3  -1   2      326.69      312.42      4.56 o 
   4  -1   2      333.21      355.49     11.81 o 
   5  -1   2      128.52      133.55      3.25 o 
   6  -1   2       20.04       20.40      2.23 o 
   7  -1   2        4.36        2.24      2.05 o 
   8  -1   2        7.47        9.72      3.06 o 
   9  -1   2        0.16       -0.24      2.46 o 
  -8   0   2        1.48        3.00      1.41 o 
  -7   0   2        2.12        3.10      1.24 o 
  -6   0   2       31.95       29.19      1.97 o 
  -5   0   2      176.79      185.40      4.91 o 
  -4   0   2      144.57      138.64      3.13 o 
  -3   0   2       99.63       88.48      4.68 o 
  -2   0   2    20915.27    16713.42    329.60 o 
  -1   0   2     3675.85     3412.93     31.06 o 
   0   0   2     1232.29     1094.11     15.15 o 
   1   0   2     6346.03     5917.76     75.37 o 
   2   0   2      161.96      174.10      2.57 o 
   3   0   2     2499.94     2488.62     23.69 o 
   4   0   2      325.28      356.55      5.24 o 
   5   0   2      125.23      131.56      2.75 o 
   6   0   2      105.26      111.81      5.87 o 
   7   0   2       76.79       78.04      5.41 o 
   8   0   2       27.46       17.25      3.63 o 
   9   0   2        1.47        3.18      2.91 o 
  -8   1   2       72.48       82.80      3.57 o 
  -7   1   2       49.66       48.98      2.68 o 
  -6   1   2       99.62       94.40      3.22 o 
  -5   1   2       14.63       17.44      1.44 o 
  -4   1   2      225.60      219.58      4.11 o 
  -3   1   2     1195.97     1141.52     17.49 o 
  -2   1   2      464.24      416.91      4.99 o 
  -1   1   2     3208.89     3067.60     24.89 o 
   0   1   2      799.40      736.27     10.89 o 
   1   1   2     1153.23     1118.59     14.11 o 
   2   1   2     3086.03     3066.87     23.20 o 
   3   1   2      325.92      328.77      4.52 o 
   4   1   2      333.77      352.37      4.44 o 
   5   1   2      128.14      125.85      2.66 o 
   6   1   2       20.07       20.33      2.96 o 
   7   1   2        4.40        2.40      2.17 o 
   8   1   2        7.47        8.44      3.10 o 
   9   1   2        0.17        0.50      2.52 o 
  -9   2   2        6.17        7.79      2.91 o 
  -8   2   2       15.26       14.18      1.98 o 
  -7   2   2       84.53       79.46      3.74 o 
  -6   2   2       46.96       62.11      5.49 o 
  -5   2   2      319.86      327.93      7.52 o 
  -4   2   2      548.00      562.51      7.70 o 
  -3   2   2      625.72      594.35      7.41 o 
  -2   2   2     3467.81     3183.56     29.43 o 
  -1   2   2     2907.98     2791.66     26.30 o 
   0   2   2     4721.78     4500.69     54.68 o 
   1   2   2       50.25       54.91      1.47 o 
   2   2   2      976.29      996.19     10.66 o 
   3   2   2        8.02        6.95      0.60 o 
   4   2   2      302.34      302.09      3.96 o 
   5   2   2      100.35      100.33      3.02 o 
   6   2   2      216.88      209.93      8.20 o 
   7   2   2      193.46      203.98      8.68 o 
   8   2   2        4.87        4.31      2.60 o 
   9   2   2        5.15        5.17      3.18 o 
  -9   3   2        9.60        7.00      3.00 o 
  -8   3   2       63.47       59.45      3.20 o 
  -7   3   2       47.05       44.52      2.67 o 
  -6   3   2        6.82        9.63      1.43 o 
  -5   3   2       68.74       60.62      4.89 o 
  -4   3   2      434.10      489.30      7.17 o 
  -3   3   2     1168.02     1214.08     13.17 o 
  -2   3   2      732.05      797.02      8.98 o 
  -1   3   2     5557.68     5002.19     65.89 o 
   0   3   2      692.86      597.67     11.12 o 
   1   3   2     2512.46     2460.80     40.75 o 
   2   3   2      372.32      358.83      4.91 o 
   3   3   2      268.68      273.77      4.34 o 
   4   3   2      374.94      414.56     11.20 o 
   5   3   2      679.76      693.79      9.61 o 
   6   3   2      339.68      322.77     10.34 o 
   7   3   2       41.48       38.83      4.31 o 
   8   3   2        2.18        5.63      2.67 o 
   9   3   2       14.83       14.92      3.89 o 
  -9   4   2       11.16       11.62      3.25 o 
  -8   4   2       26.89       31.72      2.70 o 
  -7   4   2       18.86       17.54      1.97 o 
  -6   4   2       28.35       29.83      2.10 o 
  -5   4   2       56.84       55.03      2.41 o 
  -4   4   2       87.10       84.56      2.70 o 
  -3   4   2      476.98      544.74      7.41 o 
  -2   4   2      309.30      301.53      6.45 o 
  -1   4   2       44.18       40.96      2.24 o 
   0   4   2     1740.89     1653.81     16.29 o 
   1   4   2      192.18      233.40      7.20 o 
   2   4   2       15.25       14.72      0.97 o 
   3   4   2      384.96      420.91     13.15 o 
   4   4   2       90.26       96.58      4.57 o 
   5   4   2      129.68      137.31      6.02 o 
   6   4   2      155.81      157.47      7.14 o 
   7   4   2       19.13       14.38      3.08 o 
   8   4   2        7.88        8.52      3.06 o 
   9   4   2       28.90       36.85      5.12 o 
  -9   5   2        5.08        5.13      3.20 o 
  -8   5   2       80.38       82.29      4.82 o 
  -7   5   2        5.65        3.53      1.75 o 
  -6   5   2       12.01        8.42      1.50 o 
  -5   5   2       77.12       80.46      7.18 o 
  -4   5   2       61.62       56.02      2.30 o 
  -3   5   2      101.94      107.07      4.09 o 
  -2   5   2       61.58       58.53      2.82 o 
   0   5   2      317.60      313.15      4.54 o 
   1   5   2     3161.77     3268.28     31.11 o 
   2   5   2     1275.43     1337.44     14.11 o 
   3   5   2       32.70       35.63      1.82 o 
   4   5   2       73.84       66.51      3.97 o 
   5   5   2      162.94      161.51      6.73 o 
   6   5   2      198.85      206.29      8.30 o 
   7   5   2       25.06       26.10      3.83 o 
   8   5   2       20.33       16.84      3.78 o 
   9   5   2        3.55        5.08      3.03 o 
  -9   6   2       32.01       33.68      4.74 o 
  -8   6   2        0.56        1.53      2.58 o 
  -7   6   2        0.04       -0.18      1.17 o 
  -6   6   2       27.96       24.21      2.14 o 
  -5   6   2       20.91       22.73      2.77 o 
  -4   6   2      132.97      124.60      5.08 o 
  -3   6   2      174.38      182.74      5.67 o 
  -2   6   2      431.97      413.96      8.83 o 
   1   6   2     1167.54     1210.79     13.72 o 
   2   6   2      284.90      273.05      4.50 o 
   3   6   2       17.19       19.57      1.78 o 
   4   6   2      201.78      199.01      7.02 o 
   5   6   2      152.92      146.98      6.52 o 
   6   6   2       92.66       87.65      5.51 o 
   7   6   2        8.92        6.97      2.70 o 
   8   6   2        1.58        2.67      2.60 o 
  -9   7   2       11.09        9.45      3.54 o 
  -8   7   2       18.74       18.28      3.78 o 
  -7   7   2       11.39       16.93      3.15 o 
  -6   7   2       11.89       13.49      2.69 o 
  -5   7   2      122.17      125.52      5.68 o 
  -4   7   2       24.74       25.07      2.74 o 
  -3   7   2       84.13       83.33      4.04 o 
   1   7   2      323.15      292.26      7.19 o 
   2   7   2       13.92       12.55      1.97 o 
   3   7   2      116.27      116.71      5.01 o 
   4   7   2       54.56       55.88      3.77 o 
   5   7   2       50.49       50.71      4.24 o 
   6   7   2      127.81      137.69      6.98 o 
   7   7   2       63.91       65.53      5.53 o 
   8   7   2        2.67        3.83      2.81 o 
  -8   8   2        3.75       10.41      3.32 o 
  -7   8   2        0.56       -0.82      1.93 o 
  -6   8   2        4.44        1.73      1.83 o 
  -5   8   2       26.34       26.00      3.10 o 
  -4   8   2      234.29      233.05      7.58 o 
  -3   8   2      281.56      282.19      8.03 o 
   1   8   2       22.95       34.50      2.62 o 
   2   8   2      312.02      344.63      8.73 o 
   3   8   2      100.17       95.38      4.72 o 
   4   8   2        0.94        0.15      1.27 o 
   5   8   2        0.41        0.77      1.71 o 
   6   8   2       23.75       24.73      3.77 o 
   7   8   2        6.35        6.90      2.82 o 
   8   8   2       14.15       11.30      3.70 o 
  -8   9   2       13.91       12.36      3.53 o 
  -7   9   2        2.64        1.88      2.22 o 
  -6   9   2        4.48        5.46      2.40 o 
  -5   9   2       28.87       25.95      3.23 o 
  -4   9   2      266.59      269.10      8.40 o 
   2   9   2      118.82      112.27      4.98 o 
   3   9   2       30.57       31.15      3.10 o 
   4   9   2       30.93       26.61      3.22 o 
   5   9   2       62.55       55.95      4.47 o 
   6   9   2       23.79       21.22      3.65 o 
   7   9   2       23.23       28.80      4.33 o 
   8   9   2        0.47       -2.36      2.40 o 
  -8  10   2        1.74       -1.25      2.48 o 
  -7  10   2        3.83        4.89      2.65 o 
  -6  10   2       13.15       12.72      3.08 o 
  -5  10   2        8.80        8.61      2.50 o 
  -4  10   2        4.02        5.87      2.24 o 
   2  10   2       26.43       26.31      2.86 o 
   3  10   2       93.28       88.55      4.93 o 
   4  10   2       10.84       10.77      2.52 o 
   5  10   2        6.55       10.13      2.69 o 
   6  10   2        8.78        8.99      3.03 o 
   7  10   2        6.79        5.20      2.86 o 
  -7  11   2        2.90        2.34      2.67 o 
  -6  11   2        2.92        1.54      2.29 o 
  -5  11   2        4.41        4.47      2.26 o 
   3  11   2       42.86       38.80      3.70 o 
   4  11   2      111.09      104.16      5.84 o 
   5  11   2        3.41        4.89      2.34 o 
   6  11   2        3.61        7.63      2.77 o 
   7  11   2        0.91        0.74      2.69 o 
  -7  12   2        5.32        3.58      2.88 o 
  -6  12   2       13.40       13.59      3.49 o 
   3  12   2       47.77       53.42      4.38 o 
   4  12   2        6.55        7.75      2.50 o 
   5  12   2        0.42       -1.71      1.71 o 
   6  12   2        1.15        0.02      2.09 o 
   4  13   2       25.40       20.78      3.47 o 
   5  13   2        2.19        2.58      2.33 o 
   6  13   2        0.02       -0.77      2.24 o 
   5  14   2        1.88        3.20      2.60 o 
  -2 -17   3        2.57        3.82      2.82 o 
  -1 -17   3        1.64        0.96      1.60 o 
   1 -17   3        4.07        2.44      1.82 o 
  -4 -16   3        2.83        3.45      1.83 o 
  -3 -16   3        2.91        2.19      3.24 o 
  -2 -16   3        2.08        2.33      1.70 o 
  -1 -16   3        1.51        1.87      1.66 o 
   0 -16   3        4.35        5.84      1.90 o 
   1 -16   3       10.74       12.32      1.85 o 
   2 -16   3        4.18        3.60      1.50 o 
   3 -16   3        6.11        7.06      1.69 o 
  -5 -15   3        4.94       15.07      5.70 o 
  -4 -15   3        3.30        3.11      1.71 o 
  -3 -15   3       17.94       21.19      2.64 o 
  -2 -15   3        1.34       -0.19      2.16 o 
  -1 -15   3        9.21        5.30      1.74 o 
   0 -15   3        7.49        6.31      1.77 o 
   1 -15   3        6.88        6.87      1.50 o 
   2 -15   3        8.62        6.35      1.62 o 
   3 -15   3        3.54        3.15      1.50 o 
   4 -15   3        2.45        3.15      1.87 o 
  -6 -14   3        0.32        1.74      1.71 o 
  -5 -14   3        1.58        2.35      1.54 o 
  -4 -14   3        4.20        4.69      1.70 o 
  -3 -14   3        3.10        1.68      1.45 o 
  -2 -14   3       37.68       49.99      4.59 o 
  -1 -14   3        9.72        7.79      1.80 o 
   0 -14   3        1.10        2.79      1.13 o 
   2 -14   3        1.40        0.38      2.05 o 
   3 -14   3       14.22       16.56      2.27 o 
   4 -14   3       12.66       13.23      2.40 o 
   5 -14   3       16.88       18.01      2.69 o 
  -6 -13   3        2.70        2.46      2.13 o 
  -5 -13   3        3.24        4.64      1.64 o 
  -4 -13   3        9.43       12.38      2.05 o 
  -3 -13   3        9.84       10.02      1.83 o 
  -2 -13   3       13.67       13.01      1.97 o 
  -1 -13   3       17.10       13.30      1.91 o 
   0 -13   3        5.66        2.61      1.30 o 
   1 -13   3        6.57        4.73      1.38 o 
   2 -13   3       31.42       33.21      2.58 o 
   3 -13   3        4.54        3.30      1.47 o 
   4 -13   3       45.31       38.16      6.20 o 
   5 -13   3        4.51        4.84      1.90 o 
   6 -13   3        8.60        8.40      3.51 o 
  -7 -12   3        3.64        3.23      1.74 o 
  -6 -12   3        3.55        5.66      2.80 o 
  -5 -12   3        0.76        1.15      1.36 o 
  -4 -12   3        2.43       -0.02      1.15 o 
  -3 -12   3       25.98       27.09      2.41 o 
  -2 -12   3      104.41      111.06      5.77 o 
  -1 -12   3       96.09       97.77      3.00 o 
   0 -12   3       65.01       62.05      3.05 o 
   1 -12   3       14.76       15.94      1.85 o 
   2 -12   3       56.96       48.25      4.22 o 
   3 -12   3      102.13       98.90      3.81 o 
   4 -12   3       12.98       12.99      2.86 o 
   5 -12   3        0.18       -1.27      1.27 o 
   6 -12   3        1.43        4.48      2.86 o 
  -7 -11   3        0.21       -0.70      1.33 o 
  -6 -11   3        5.41        4.48      1.78 o 
  -5 -11   3       22.62       25.46      6.32 o 
  -4 -11   3       41.33       46.71      2.90 o 
  -3 -11   3       67.66       78.01      3.41 o 
  -2 -11   3      382.46      362.05      7.25 o 
  -1 -11   3       39.71       42.24      2.00 o 
   0 -11   3        7.19        8.64      1.43 o 
   1 -11   3       44.04       53.66      2.67 o 
   2 -11   3       42.98       38.23      2.40 o 
   3 -11   3       52.62       55.00      2.77 o 
   4 -11   3       35.10       37.81      3.75 o 
   5 -11   3       16.77       14.24      2.16 o 
   6 -11   3        4.74       12.61      3.42 o 
   7 -11   3        2.96        4.55      3.27 o 
  -8 -10   3        4.19        4.00      1.87 o 
  -7 -10   3       18.46       20.16      3.46 o 
  -6 -10   3       10.10       12.86      1.97 o 
  -5 -10   3        8.58        9.75      3.01 o 
  -4 -10   3       22.98       21.14      2.07 o 
  -3 -10   3      360.88      358.94     10.63 o 
  -2 -10   3      128.62      135.30      4.07 o 
  -1 -10   3       73.05       70.35      2.30 o 
   0 -10   3       45.18       33.82      2.14 o 
   1 -10   3       46.43       53.99      5.15 o 
   2 -10   3       84.18       80.06      3.04 o 
   3 -10   3      112.30      116.48      5.79 o 
   4 -10   3        0.06        0.66      1.05 o 
   5 -10   3       13.23       15.03      2.22 o 
   6 -10   3        3.13        3.77      2.52 o 
   7 -10   3        0.25        0.48      2.52 o 
  -8  -9   3        3.71        3.20      1.19 o 
  -7  -9   3       37.48       35.94      2.18 o 
  -6  -9   3        5.12        4.65      1.64 o 
  -5  -9   3       36.07       34.51      3.31 o 
  -4  -9   3       74.12       73.63      3.09 o 
  -3  -9   3       71.96       77.95      4.79 o 
  -2  -9   3       63.22       62.65      2.04 o 
  -1  -9   3       15.60       17.98      2.15 o 
   0  -9   3      122.25      128.00      8.75 o 
   1  -9   3       29.31       31.99      3.05 o 
   2  -9   3       35.55       38.33      2.03 o 
   3  -9   3       39.02       41.56      2.20 o 
   4  -9   3       70.73       65.50      2.75 o 
   5  -9   3       12.26       14.46      1.92 o 
   6  -9   3       25.71       26.75      4.09 o 
   7  -9   3       14.20       15.30      3.87 o 
  -8  -8   3        2.63        3.34      1.24 o 
  -7  -8   3        8.80        7.79      1.42 o 
  -6  -8   3        1.59        0.56      0.84 o 
  -5  -8   3       42.32       37.80      2.06 o 
  -4  -8   3      154.02      157.03      3.37 o 
  -3  -8   3       41.20       46.02      2.32 o 
  -2  -8   3       51.85       47.16      1.69 o 
  -1  -8   3      117.57      121.65      3.15 o 
   0  -8   3       25.35       21.53      1.56 o 
   1  -8   3       25.41       32.20      4.26 o 
   2  -8   3      215.30      221.61      4.52 o 
   3  -8   3       15.23       20.04      1.55 o 
   4  -8   3       19.03       17.49      1.38 o 
   5  -8   3      136.85      138.94      4.49 o 
   6  -8   3      130.95      129.00      7.27 o 
   7  -8   3        1.84        1.32      2.53 o 
   8  -8   3        1.60        3.63      3.18 o 
  -9  -7   3       15.33       25.02      3.95 o 
  -8  -7   3       25.21       20.88      1.76 o 
  -7  -7   3        8.76        5.93      1.11 o 
  -6  -7   3       19.05       16.90      1.44 o 
  -5  -7   3        8.89        9.20      2.67 o 
  -4  -7   3       18.70       19.43      1.35 o 
  -3  -7   3       95.61       94.21      2.37 o 
  -2  -7   3      107.43      103.29      2.72 o 
  -1  -7   3      666.66      676.66      7.22 o 
   0  -7   3      238.97      250.38      4.57 o 
   1  -7   3       25.58       26.34      2.28 o 
   2  -7   3      339.67      318.08      5.29 o 
   3  -7   3       69.63       75.37      2.48 o 
   4  -7   3       63.26       63.52      3.04 o 
   5  -7   3       76.95       75.83      3.31 o 
   6  -7   3       90.42       84.62      5.85 o 
   7  -7   3       19.37       14.60      3.59 o 
   8  -7   3       25.73       31.23      4.69 o 
  -9  -6   3        2.55        8.63      2.94 o 
  -8  -6   3       49.97       53.79      4.72 o 
  -7  -6   3       21.46       22.73      3.10 o 
  -6  -6   3       53.58       45.66      3.59 o 
  -5  -6   3       14.70       14.96      2.28 o 
  -4  -6   3      102.74      105.68      2.56 o 
  -3  -6   3        7.61        8.06      0.95 o 
  -2  -6   3      128.42      133.21      2.46 o 
  -1  -6   3      214.90      203.32      5.72 o 
   0  -6   3     1557.73     1622.65     13.92 o 
   1  -6   3      594.77      695.32      8.57 o 
   2  -6   3      191.80      203.01      4.23 o 
   3  -6   3        3.05        3.19      0.71 o 
   4  -6   3        7.34        5.92      1.39 o 
   5  -6   3       32.97       34.42      2.76 o 
   6  -6   3       32.76       30.62      3.94 o 
   7  -6   3       10.88       17.78      3.58 o 
  -9  -5   3        4.83        5.10      2.58 o 
  -8  -5   3       37.28       43.66      4.19 o 
  -7  -5   3       61.96       59.18      4.31 o 
  -6  -5   3       13.04       14.03      2.40 o 
  -5  -5   3      234.56      251.54      7.70 o 
  -4  -5   3      256.84      239.99      6.95 o 
  -3  -5   3      115.39      121.23      3.58 o 
  -2  -5   3       27.89       25.80      0.92 o 
  -1  -5   3       64.38       60.86      1.56 o 
   0  -5   3      544.12      598.67      6.12 o 
   1  -5   3      330.14      348.92      4.24 o 
   2  -5   3      236.21      273.71      3.71 o 
   3  -5   3      198.91      180.89      3.33 o 
   4  -5   3      146.96      156.24      4.78 o 
   5  -5   3       93.10       84.46      3.12 o 
   6  -5   3      101.42      102.04      6.02 o 
   7  -5   3        9.48       10.78      3.00 o 
  -9  -4   3        2.58        3.17      2.09 o 
  -8  -4   3       30.57       35.09      3.73 o 
  -7  -4   3       65.83       81.62      4.86 o 
  -6  -4   3      219.02      223.47      7.39 o 
  -5  -4   3       84.65       93.38      4.45 o 
  -4  -4   3      157.13      158.14      5.37 o 
  -3  -4   3      493.49      572.74     11.02 o 
  -2  -4   3       50.76       56.11      1.38 o 
  -1  -4   3       48.75       52.62      1.13 o 
   0  -4   3      347.03      359.28      4.04 o 
   1  -4   3      699.40      685.54      7.38 o 
   2  -4   3        8.73        8.86      0.82 o 
   3  -4   3      104.20      114.79      2.21 o 
   4  -4   3      221.74      225.17      4.47 o 
   5  -4   3      149.30      153.41      4.00 o 
   6  -4   3       95.78       87.65      5.27 o 
   7  -4   3       55.07       61.15      4.89 o 
   9  -4   3        8.99       12.99      3.85 o 
  -9  -3   3        7.32        8.63      2.60 o 
  -8  -3   3       42.15       44.82      4.09 o 
  -7  -3   3       31.28       29.37      3.13 o 
  -6  -3   3      180.75      181.31      7.49 o 
  -5  -3   3      162.62      171.08      5.82 o 
  -4  -3   3     1348.55     1346.37     21.50 o 
  -3  -3   3      379.56      348.22      4.52 o 
  -2  -3   3       68.67       67.35      1.65 o 
  -1  -3   3     1789.28     1770.95     11.86 o 
   0  -3   3     1493.98     1480.45     13.48 o 
   1  -3   3     2300.68     2212.09     17.20 o 
   2  -3   3      287.42      293.69      3.41 o 
   3  -3   3      308.20      314.98      3.09 o 
   4  -3   3      102.45       94.92      4.06 o 
   5  -3   3       92.61       98.71      3.57 o 
   6  -3   3        6.93        5.84      2.05 o 
   8  -3   3       38.69       38.17      4.79 o 
   9  -3   3        4.08        7.33      3.46 o 
  -9  -2   3        6.26        6.21      2.43 o 
  -8  -2   3      103.09      106.27      5.68 o 
  -7  -2   3       86.23       79.11      4.52 o 
  -6  -2   3       25.30       21.40      1.75 o 
  -5  -2   3        4.11        4.83      0.98 o 
  -4  -2   3      179.89      206.77      5.90 o 
  -3  -2   3      707.74      745.95     17.42 o 
  -2  -2   3     2117.04     2015.96     19.20 o 
  -1  -2   3      688.53      684.95      7.41 o 
   0  -2   3     3366.93     3242.22     24.18 o 
   1  -2   3     1081.61     1023.68      8.36 o 
   2  -2   3      808.89      828.47      7.15 o 
   3  -2   3     1345.33     1348.65     14.21 o 
   4  -2   3       12.82       15.79      1.22 o 
   5  -2   3       41.06       44.55      3.76 o 
   6  -2   3       24.03       20.25      2.79 o 
   7  -2   3        6.09        6.08      2.38 o 
   8  -2   3       24.25       18.16      3.73 o 
   9  -2   3        4.98        2.26      2.94 o 
  -9  -1   3        9.99       13.50      2.93 o 
  -8  -1   3       12.94       16.04      2.79 o 
  -7  -1   3       10.94       10.11      1.59 o 
  -6  -1   3      115.43      113.84      3.44 o 
  -5  -1   3        3.19        2.65      0.83 o 
  -4  -1   3      190.55      198.85      3.78 o 
  -3  -1   3      363.65      364.69      3.90 o 
  -2  -1   3     2840.21     2830.23     26.33 o 
  -1  -1   3     2214.65     2070.30     19.59 o 
   0  -1   3     2504.61     2410.03     22.38 o 
   1  -1   3      795.41      761.19     12.25 o 
   2  -1   3      517.26      574.70     11.78 o 
   3  -1   3      506.06      546.65      6.74 o 
   4  -1   3      112.42      122.28      2.81 o 
   5  -1   3      417.76      415.47      9.98 o 
   6  -1   3       89.71       89.85      4.69 o 
   7  -1   3       18.75       15.63      3.17 o 
   8  -1   3       35.06       28.05      4.24 o 
   9  -1   3        0.54       -1.40      2.41 o 
  -9   0   3        5.46        5.27      2.24 o 
  -8   0   3       22.12       20.52      3.03 o 
  -7   0   3      714.66      680.19     10.41 o 
  -6   0   3        3.14        2.95      1.77 o 
  -4   0   3       66.99       54.99      2.80 o 
  -3   0   3       10.23        6.90      0.60 o 
  -2   0   3     3628.46     3513.61     39.26 o 
  -1   0   3     5980.93     5438.68     71.40 o 
   0   0   3      117.39      134.49      3.37 o 
   1   0   3      302.14      312.02      6.20 o 
   2   0   3      391.34      406.96      7.92 o 
   3   0   3     1006.57     1089.48     19.12 o 
   4   0   3       22.38       27.13      1.33 o 
   5   0   3      170.75      162.80      4.29 o 
   6   0   3        0.04       -1.35      1.35 o 
   7   0   3        0.14        0.92      1.97 o 
   8   0   3       18.52       19.99      3.83 o 
   9   0   3        5.82        2.81      2.84 o 
  -9   1   3       10.01        5.94      2.33 o 
  -8   1   3       12.88       14.49      1.94 o 
  -7   1   3       10.95       11.84      1.79 o 
  -6   1   3      115.19      116.72      6.66 o 
  -5   1   3        3.22        4.74      0.94 o 
  -4   1   3      190.63      203.34      6.21 o 
  -3   1   3      363.98      362.54      4.31 o 
  -2   1   3     2841.16     2816.18     21.51 o 
  -1   1   3     2211.11     2104.82     28.26 o 
   0   1   3     2501.45     2401.19     51.09 o 
   1   1   3      795.61      758.52     11.86 o 
   2   1   3      517.21      587.09      9.94 o 
   3   1   3      505.84      549.37      6.50 o 
   4   1   3      112.34      122.28      2.38 o 
   5   1   3      417.71      419.83      9.28 o 
   6   1   3       89.61       87.92      5.41 o 
   7   1   3       18.71       23.70      3.68 o 
   8   1   3       35.05       38.30      4.72 o 
   9   1   3        0.54        1.87      2.86 o 
  -9   2   3        6.20        8.28      2.65 o 
  -8   2   3      103.06       97.76      5.94 o 
  -7   2   3       86.27       82.15      3.33 o 
  -6   2   3       25.32       24.42      2.46 o 
  -5   2   3        4.14        7.79      1.63 o 
  -4   2   3      179.97      206.01      6.35 o 
  -3   2   3      707.47      760.57     13.79 o 
  -2   2   3     2116.85     1999.07     15.90 o 
  -1   2   3      688.25      672.82     10.63 o 
   0   2   3     3366.90     3200.93     53.23 o 
   1   2   3     1081.57      999.30     10.90 o 
   2   2   3      808.51      810.91      9.44 o 
   3   2   3     1345.23     1330.99     12.70 o 
   4   2   3       12.79       16.59      0.97 o 
   5   2   3       41.08       41.45      3.75 o 
   6   2   3       24.02       22.18      3.30 o 
   7   2   3        6.11        7.50      2.81 o 
   8   2   3       24.20       27.88      4.26 o 
   9   2   3        4.99        1.35      2.79 o 
  -8   3   3       42.07       43.95      2.91 o 
  -7   3   3       31.23       32.83      2.38 o 
  -6   3   3      180.62      185.05      4.65 o 
  -5   3   3      162.97      161.03      3.96 o 
  -4   3   3     1348.63     1362.61     22.00 o 
  -3   3   3      378.91      355.81      5.33 o 
  -2   3   3       68.20       67.51      1.58 o 
   0   3   3     1495.46     1474.06     14.67 o 
   1   3   3     2299.30     2197.08     21.32 o 
   2   3   3      287.42      297.03      4.58 o 
   3   3   3      307.95      306.02      5.19 o 
   4   3   3      102.70       95.48      2.78 o 
   5   3   3       92.67       86.91      4.98 o 
   6   3   3        6.91        6.14      2.38 o 
   7   3   3        2.31        1.42      2.22 o 
   8   3   3       38.70       33.55      4.67 o 
   9   3   3        4.10        6.35      3.17 o 
  -8   4   3       30.53       26.94      2.51 o 
  -7   4   3       65.69       72.51      3.45 o 
  -6   4   3      219.08      204.84      5.03 o 
  -5   4   3       84.36       90.16      3.35 o 
  -4   4   3      157.40      153.56      4.36 o 
  -3   4   3      493.93      574.93      7.68 o 
  -2   4   3       50.78       54.48      1.88 o 
  -1   4   3       49.10       50.44      2.65 o 
   0   4   3      347.55      365.74      4.94 o 
   1   4   3      698.77      698.90      8.26 o 
   2   4   3        8.68        9.90      0.96 o 
   3   4   3      104.35      118.36      3.43 o 
   4   4   3      221.65      227.82      7.43 o 
   5   4   3      149.56      150.27      6.62 o 
   6   4   3       95.73       94.49      5.78 o 
   7   4   3       54.98       50.25      4.88 o 
   8   4   3        3.73        7.92      3.18 o 
   9   4   3        9.00        6.59      3.32 o 
  -9   5   3        4.83        6.81      3.11 o 
  -8   5   3       37.36       44.61      7.26 o 
  -7   5   3       62.01       57.60      4.57 o 
  -6   5   3       13.06       14.29      1.74 o 
  -5   5   3      234.30      257.40      6.76 o 
  -4   5   3      256.60      244.67      4.92 o 
  -3   5   3      115.53      118.76      4.30 o 
  -1   5   3       64.20       65.70      3.08 o 
   0   5   3      543.33      594.63      7.33 o 
   1   5   3      330.37      347.88      7.79 o 
   2   5   3      235.90      271.81      4.59 o 
   3   5   3      199.36      181.97     10.29 o 
   4   5   3      147.03      140.75      5.84 o 
   5   5   3       92.86       75.80      4.84 o 
   6   5   3      101.49       98.21      5.90 o 
   7   5   3        9.48        7.12      2.84 o 
   8   5   3        9.47       13.56      3.63 o 
  -9   6   3        2.57        4.81      2.93 o 
  -8   6   3       49.87       55.15      3.44 o 
  -7   6   3       21.36       23.37      2.28 o 
  -6   6   3       53.61       48.27      5.23 o 
  -5   6   3       14.72       13.40      1.58 o 
  -4   6   3      102.69      104.85      4.55 o 
  -3   6   3        7.57       10.01      1.66 o 
  -1   6   3      215.03      195.68      5.80 o 
   0   6   3     1557.39     1608.17     16.77 o 
   1   6   3      594.22      700.92      9.94 o 
   2   6   3      191.37      205.18      3.99 o 
   3   6   3        3.07        1.81      0.80 o 
   4   6   3        7.29        5.60      1.66 o 
   5   6   3       32.94       25.16      3.13 o 
   6   6   3       32.66       34.54      4.04 o 
   7   6   3       10.85        8.45      3.00 o 
   8   6   3        1.90        4.21      2.89 o 
  -9   7   3       15.32       17.68      3.97 o 
  -8   7   3       25.28       23.41      3.87 o 
  -7   7   3        8.76        7.38      2.64 o 
  -6   7   3       19.08       17.20      2.84 o 
  -5   7   3        8.87        9.60      2.17 o 
  -4   7   3       18.72       20.08      2.50 o 
  -3   7   3       95.66       87.20      4.12 o 
   0   7   3      239.15      249.33      6.73 o 
   1   7   3       25.60       25.85      1.52 o 
   2   7   3      339.29      315.64      5.35 o 
   3   7   3       69.63       71.59      4.06 o 
   4   7   3       63.32       53.86      3.78 o 
   5   7   3       77.03       88.18      5.25 o 
   6   7   3       90.47       89.20      5.90 o 
   7   7   3       19.39       22.27      3.89 o 
   8   7   3       25.73       27.14      4.60 o 
  -8   8   3        2.61        8.80      3.05 o 
  -7   8   3        8.77       13.20      3.06 o 
  -6   8   3        1.60        1.10      1.87 o 
  -5   8   3       42.36       37.93      3.58 o 
  -4   8   3      153.82      151.74      5.96 o 
   1   8   3       25.31       31.55      1.78 o 
   2   8   3      215.17      222.48      7.30 o 
   3   8   3       15.18       19.55      2.57 o 
   4   8   3       18.94       21.86      2.98 o 
   5   8   3      137.12      131.53      6.49 o 
   6   8   3      130.91      124.07      6.85 o 
   7   8   3        1.84        1.95      2.52 o 
   8   8   3        1.60       -1.97      2.94 o 
  -8   9   3        3.71        1.27      2.76 o 
  -7   9   3       37.43       40.99      4.38 o 
  -6   9   3        5.11        9.70      2.67 o 
  -5   9   3       36.15       46.23      4.02 o 
  -4   9   3       74.11       76.49      4.59 o 
   1   9   3       29.23       27.40      2.60 o 
   2   9   3       35.56       41.98      3.22 o 
   3   9   3       38.95       42.50      3.56 o 
   4   9   3       70.83       63.07      4.42 o 
   5   9   3       12.24        7.80      2.53 o 
   6   9   3       25.69       18.54      3.46 o 
   7   9   3       14.17       23.16      4.16 o 
  -8  10   3        4.21        3.95      2.91 o 
  -7  10   3       18.43       21.14      3.80 o 
  -6  10   3       10.09       11.09      2.93 o 
  -5  10   3        8.58        8.35      2.46 o 
   2  10   3       84.20       82.65      4.50 o 
   3  10   3      112.40      117.55      5.67 o 
   4  10   3        0.07        0.36      1.61 o 
   5  10   3       13.22        8.73      2.58 o 
   6  10   3        3.14        3.80      2.45 o 
   7  10   3        0.25        0.79      2.57 o 
  -7  11   3        0.21        0.10      2.31 o 
  -6  11   3        5.40        1.49      2.16 o 
   2  11   3       43.01       34.38      3.35 o 
   3  11   3       52.54       51.34      4.19 o 
   4  11   3       35.05       28.45      3.59 o 
   5  11   3       16.75       21.36      3.47 o 
   6  11   3        4.75        6.54      2.60 o 
   7  11   3        2.95        1.06      2.57 o 
  -7  12   3        3.64        4.47      2.91 o 
   3  12   3      102.33       99.87      5.67 o 
   4  12   3       13.00       11.76      2.88 o 
   5  12   3        0.18        0.82      2.00 o 
   6  12   3        1.42        5.55      2.89 o 
   4  13   3       45.25       40.84      4.38 o 
   5  13   3        4.50        5.56      2.43 o 
   6  13   3        8.59       10.63      3.23 o 
   4  14   3       12.65       12.82      3.25 o 
   5  14   3       16.88       14.89      3.59 o 
  -2 -17   4        1.24        1.74      1.81 o 
  -1 -17   4        3.30        1.67      1.80 o 
   1 -17   4       12.14       13.39      2.47 o 
  -3 -16   4        7.63        5.36      1.92 o 
  -2 -16   4        1.62       -0.81      1.56 o 
  -1 -16   4        0.24        0.47      1.56 o 
   0 -16   4        1.06        0.91      1.58 o 
   1 -16   4        8.83        9.49      2.20 o 
   2 -16   4        5.95       11.67      1.89 o 
   3 -16   4        0.03       -1.59      1.68 o 
  -5 -15   4        2.93        3.18      1.86 o 
  -4 -15   4        5.09        9.38      2.17 o 
  -3 -15   4        4.78        5.88      2.45 o 
  -2 -15   4        4.85        2.57      1.65 o 
  -1 -15   4        4.22        6.70      1.83 o 
   0 -15   4        0.33        1.21      1.41 o 
   1 -15   4       21.42       16.75      1.92 o 
   2 -15   4       18.51       14.21      2.15 o 
   3 -15   4        9.52       13.35      2.46 o 
   4 -15   4        0.87        1.42      1.76 o 
  -5 -14   4       15.44       24.08      2.76 o 
  -4 -14   4        2.40        0.61      1.47 o 
  -3 -14   4       59.44       60.98      5.90 o 
  -2 -14   4        1.26        0.14      2.27 o 
  -1 -14   4       10.94       11.01      1.87 o 
   0 -14   4       38.78       31.36      2.19 o 
   1 -14   4       10.13       11.06      1.59 o 
   2 -14   4        7.59        3.70      1.29 o 
   3 -14   4        4.78        2.28      1.61 o 
   4 -14   4       12.02        8.56      2.09 o 
   5 -14   4        0.40       -0.74      1.62 o 
  -6 -13   4        1.72        4.07      1.79 o 
  -5 -13   4        2.42        3.45      1.62 o 
  -4 -13   4        8.46        9.87      1.98 o 
  -3 -13   4       30.78       25.51      2.94 o 
  -2 -13   4        8.72        8.56      1.81 o 
  -1 -13   4       18.93       21.20      2.17 o 
   0 -13   4        6.26        6.36      1.27 o 
   1 -13   4       29.63       27.65      2.04 o 
   2 -13   4       33.84       33.09      2.64 o 
   3 -13   4       27.16       22.80      2.02 o 
   4 -13   4        1.58        1.38      1.49 o 
   5 -13   4        5.01        5.86      2.05 o 
  -7 -12   4       11.87       17.03      2.50 o 
  -6 -12   4        5.40        4.37      2.05 o 
  -5 -12   4        6.09        6.83      2.06 o 
  -4 -12   4       43.65       49.83      5.25 o 
  -3 -12   4      137.97      137.93      4.65 o 
  -2 -12   4       12.00        8.95      2.28 o 
  -1 -12   4       14.95       20.23      1.65 o 
   0 -12   4        4.28        3.28      0.98 o 
   1 -12   4       66.06       64.67      2.57 o 
   2 -12   4        6.61        7.56      1.31 o 
   3 -12   4      116.87      117.49      3.56 o 
   4 -12   4        1.55        0.45      1.45 o 
   5 -12   4       14.06       14.60      2.39 o 
   6 -12   4        0.40       -0.55      2.38 o 
  -7 -11   4        0.71        0.00      2.36 o 
  -6 -11   4        0.83        0.11      1.31 o 
  -5 -11   4       51.01       54.46      3.13 o 
  -4 -11   4       20.89       23.78      2.28 o 
  -3 -11   4        4.95        2.86      1.40 o 
  -2 -11   4       13.66       14.85      2.34 o 
  -1 -11   4       10.04        8.00      1.19 o 
   0 -11   4        5.08        5.12      2.29 o 
   1 -11   4       20.11       20.59      1.62 o 
   2 -11   4       10.66       11.15      1.45 o 
   3 -11   4       68.17       73.75      2.74 o 
   4 -11   4        7.86        3.20      1.40 o 
   5 -11   4        0.67        0.13      1.29 o 
   6 -11   4       20.46       15.11      4.09 o 
  -8 -10   4        1.30       -0.56      1.44 o 
  -7 -10   4        0.50        1.91      1.45 o 
  -6 -10   4       15.32       15.99      2.29 o 
  -5 -10   4       13.86        9.72      2.42 o 
  -4 -10   4       68.61       73.96      3.45 o 
  -3 -10   4      242.68      249.35      5.81 o 
  -2 -10   4      423.16      408.68     14.41 o 
  -1 -10   4        2.60        1.66      0.80 o 
   0 -10   4       20.91       22.50      1.62 o 
   1 -10   4       12.89       12.57      1.30 o 
   2 -10   4       19.54       21.21      1.77 o 
   3 -10   4       64.97       57.46      2.34 o 
   4 -10   4       33.46       37.66      2.74 o 
   5 -10   4        2.62        1.50      2.17 o 
   6 -10   4        1.37        0.24      2.24 o 
   7 -10   4        1.25        2.24      3.08 o 
  -8  -9   4        3.08        1.58      1.25 o 
  -7  -9   4        1.73        2.16      1.08 o 
  -6  -9   4        9.31        6.01      1.20 o 
  -5  -9   4       39.85       41.64      2.14 o 
  -4  -9   4       31.21       33.22      2.37 o 
  -3  -9   4      151.01      157.80      4.77 o 
  -2  -9   4      280.07      275.04      8.55 o 
  -1  -9   4       60.46       75.72      3.19 o 
   0  -9   4      209.80      211.93      3.97 o 
   1  -9   4       18.62       16.96      1.93 o 
   2  -9   4        3.75        2.62      0.83 o 
   3  -9   4       15.59       15.59      1.34 o 
   4  -9   4       33.39       37.82      2.60 o 
   5  -9   4       29.43       29.92      2.51 o 
   6  -9   4       15.49       11.72      3.23 o 
   7  -9   4        2.14        1.04      2.89 o 
  -8  -8   4        3.98        7.09      2.20 o 
  -7  -8   4       17.02       16.81      1.66 o 
  -6  -8   4       26.17       24.98      1.75 o 
  -5  -8   4      256.33      268.57      4.81 o 
  -4  -8   4       13.20       12.99      1.29 o 
  -3  -8   4       25.46       23.94      1.83 o 
  -2  -8   4      160.12      162.24      3.16 o 
  -1  -8   4       97.62       89.86      2.91 o 
   0  -8   4      105.49      120.67      2.74 o 
   1  -8   4      118.39      121.78      2.79 o 
   2  -8   4       17.19       19.35      1.30 o 
   3  -8   4       43.95       40.57      1.77 o 
   4  -8   4       38.21       40.68      3.15 o 
   5  -8   4       13.85       11.50      3.00 o 
   6  -8   4       13.89       13.26      3.51 o 
   7  -8   4       15.14       18.57      4.11 o 
   8  -8   4        8.72       14.46      4.09 o 
  -9  -7   4       24.10       26.80      2.33 o 
  -8  -7   4        7.42        8.16      1.76 o 
  -7  -7   4       17.72       18.09      2.83 o 
  -6  -7   4       29.41       23.23      2.10 o 
  -5  -7   4        3.35        6.00      1.04 o 
  -4  -7   4       51.06       54.47      2.04 o 
  -3  -7   4      125.87      131.75      3.96 o 
  -2  -7   4       66.52       59.61      1.82 o 
  -1  -7   4      755.21      763.14      8.00 o 
   0  -7   4       98.65      106.92      2.44 o 
   1  -7   4      239.52      226.37      4.95 o 
   2  -7   4      380.76      401.01      5.30 o 
   3  -7   4       25.70       21.24      1.87 o 
   4  -7   4       11.64       12.01      2.76 o 
   5  -7   4       80.16       87.85      5.72 o 
   6  -7   4       60.88       76.93      5.75 o 
   7  -7   4        8.54        8.16      3.11 o 
   8  -7   4        7.51       12.24      3.80 o 
  -9  -6   4       18.57       21.17      3.71 o 
  -8  -6   4        0.23       -1.32      1.75 o 
  -7  -6   4        0.99        1.54      1.80 o 
  -6  -6   4       26.94       26.77      3.17 o 
  -5  -6   4      173.07      183.49      6.76 o 
  -4  -6   4       98.89       91.73      5.55 o 
  -3  -6   4      170.31      176.51      3.37 o 
  -2  -6   4       17.34       12.38      1.26 o 
  -1  -6   4      564.98      579.56      6.96 o 
   0  -6   4      722.23      702.15      9.59 o 
   1  -6   4       50.27       47.23      1.54 o 
   2  -6   4       19.08       13.25      0.95 o 
   3  -6   4       21.01       19.32      1.17 o 
   4  -6   4        5.36        5.62      1.26 o 
   5  -6   4       64.32       65.45      4.84 o 
   6  -6   4       58.19       60.48      5.13 o 
   7  -6   4       11.38        9.29      3.03 o 
  -9  -5   4        5.48        3.77      2.43 o 
  -8  -5   4        3.21        2.34      1.99 o 
  -7  -5   4       21.66       22.42      3.17 o 
  -6  -5   4       29.26       27.28      3.03 o 
  -5  -5   4       30.68       29.47      2.86 o 
  -4  -5   4       30.35       33.36      2.81 o 
  -3  -5   4      362.15      348.40      5.03 o 
  -2  -5   4      280.05      250.78      3.03 o 
  -1  -5   4      834.06      763.57      7.44 o 
   0  -5   4     1588.37     1598.28     17.59 o 
   1  -5   4      199.01      175.88      2.80 o 
   2  -5   4      268.64      257.72      3.56 o 
   3  -5   4      112.85      102.40      2.20 o 
   4  -5   4      127.54      111.07      3.34 o 
   5  -5   4      303.53      297.77      9.86 o 
   6  -5   4       86.91       82.80      5.48 o 
   7  -5   4        3.67        5.92      2.46 o 
  -9  -4   4       12.90       13.74      3.06 o 
  -8  -4   4       40.06       48.35      4.42 o 
  -7  -4   4        5.61        5.44      1.92 o 
  -6  -4   4       66.32       73.18      4.36 o 
  -5  -4   4       32.05       33.00      2.98 o 
  -4  -4   4       82.44       92.66      4.14 o 
  -3  -4   4       45.34       42.00      1.48 o 
  -2  -4   4      128.57      135.96      5.61 o 
  -1  -4   4      413.70      382.27      3.67 o 
   0  -4   4       87.52       84.55      1.74 o 
   1  -4   4      816.53      810.26      7.53 o 
   2  -4   4      132.80      140.78      2.89 o 
   3  -4   4      130.19      128.36      5.55 o 
   4  -4   4       42.40       41.41      2.68 o 
   5  -4   4      102.47      106.08      5.53 o 
   6  -4   4       86.71       90.73      5.60 o 
   7  -4   4       10.50       14.99      3.18 o 
  -9  -3   4        3.24        3.53      2.00 o 
  -8  -3   4       34.88       35.34      3.71 o 
  -7  -3   4       47.80       52.95      3.92 o 
  -6  -3   4      297.61      295.15      8.69 o 
  -5  -3   4       48.38       49.01      2.10 o 
  -4  -3   4      396.49      467.00      6.04 o 
  -3  -3   4     1313.07     1365.90     14.09 o 
  -2  -3   4     5677.75     5615.04     50.94 o 
  -1  -3   4      616.62      531.06      5.32 o 
   0  -3   4     1441.83     1465.74     12.04 o 
   1  -3   4      801.85      744.67      7.31 o 
   2  -3   4      243.26      268.82      5.05 o 
   3  -3   4       39.23       39.07      1.18 o 
   4  -3   4      482.74      481.83      9.69 o 
   5  -3   4       47.38       45.66      3.71 o 
   6  -3   4       13.63        9.67      2.40 o 
   8  -3   4        2.16        1.45      2.53 o 
  -9  -2   4        2.22        0.12      1.83 o 
  -8  -2   4       16.77       19.12      2.93 o 
  -7  -2   4       61.70       72.53      4.52 o 
  -6  -2   4       45.55       39.36      3.35 o 
  -5  -2   4      194.26      185.60      3.97 o 
  -4  -2   4      630.20      644.94      6.29 o 
  -3  -2   4      456.50      433.12      4.40 o 
  -2  -2   4      556.45      569.54      6.82 o 
  -1  -2   4      847.73      823.00      8.89 o 
   0  -2   4      485.89      507.74      5.80 o 
   1  -2   4      923.61      891.47     12.60 o 
   2  -2   4      312.08      337.97      7.89 o 
   3  -2   4      271.82      279.48      2.62 o 
   4  -2   4       24.69       25.34      1.45 o 
   5  -2   4       53.25       49.22      3.63 o 
   6  -2   4      147.00      136.47      6.18 o 
   7  -2   4       10.25       10.35      2.98 o 
   8  -2   4        5.05        5.20      2.74 o 
   9  -2   4        5.08        3.20      3.08 o 
  -9  -1   4        8.54       10.85      2.81 o 
  -8  -1   4        2.14        1.93      1.73 o 
  -7  -1   4      106.73      111.68      5.39 o 
  -6  -1   4       69.27       64.07      2.63 o 
  -5  -1   4      124.26      124.07      4.60 o 
  -4  -1   4      635.79      642.01     10.69 o 
  -3  -1   4     1038.07     1150.84      9.72 o 
  -2  -1   4     1018.53     1016.87     10.87 o 
  -1  -1   4      731.06      728.23      8.04 o 
   0  -1   4      682.94      659.03     10.31 o 
   1  -1   4     1181.61     1101.37     17.35 o 
   2  -1   4     1221.75     1220.25     22.67 o 
   3  -1   4      235.78      243.85      3.76 o 
   4  -1   4       77.71       73.27      2.30 o 
   5  -1   4        2.63        1.27      1.39 o 
   6  -1   4       38.54       31.75      3.18 o 
   7  -1   4       24.79       21.70      3.61 o 
   8  -1   4       13.03       16.00      3.71 o 
   9  -1   4        9.36        6.52      3.37 o 
  -9   0   4        1.38        0.89      1.93 o 
  -8   0   4       54.31       62.35      4.47 o 
  -7   0   4       19.07       19.75      2.79 o 
  -6   0   4      130.48      132.25      3.65 o 
  -5   0   4      365.59      373.64      6.07 o 
  -4   0   4      562.94      558.37      5.92 o 
  -3   0   4      678.40      798.36      8.60 o 
  -2   0   4     2153.40     2072.44     16.15 o 
  -1   0   4      123.76      124.63      3.15 o 
   0   0   4       28.30       22.50      0.87 o 
   1   0   4     2034.06     1981.47     27.88 o 
   2   0   4     1801.83     1789.59     26.13 o 
   3   0   4      124.56      128.83      2.37 o 
   4   0   4      168.58      167.97      5.60 o 
   5   0   4        1.84        1.61      1.06 o 
   6   0   4        5.73        7.72      2.45 o 
   7   0   4       25.84       30.64      4.11 o 
   8   0   4        1.22        1.51      2.41 o 
   9   0   4        0.17        1.57      3.00 o 
  -9   1   4        8.53        8.37      2.57 o 
  -8   1   4        2.16        2.07      1.75 o 
  -7   1   4      106.69      111.21      3.77 o 
  -6   1   4       69.18       61.29      2.60 o 
  -5   1   4      124.24      123.03      3.27 o 
  -4   1   4      636.51      654.54      8.30 o 
  -3   1   4     1037.58     1136.93      9.96 o 
  -2   1   4     1018.72     1031.27     11.15 o 
  -1   1   4      730.77      740.38     12.04 o 
   0   1   4      682.43      658.82      7.26 o 
   1   1   4     1180.61     1136.86     17.13 o 
   2   1   4     1224.42     1218.71     18.71 o 
   3   1   4      235.60      238.48      3.48 o 
   4   1   4       77.62       73.39      3.49 o 
   5   1   4        2.65        3.97      1.10 o 
   6   1   4       38.47       40.67      4.06 o 
   7   1   4       24.82       21.99      3.75 o 
   8   1   4       13.02        9.40      3.20 o 
   9   1   4        9.36        6.20      3.58 o 
  -9   2   4        2.22        4.33      2.17 o 
  -8   2   4       16.72       14.98      2.79 o 
  -7   2   4       61.70       66.23      2.98 o 
  -6   2   4       45.72       42.44      2.24 o 
  -5   2   4      194.75      182.58      4.13 o 
  -4   2   4      630.73      622.35      8.25 o 
  -3   2   4      455.65      420.50      4.84 o 
  -2   2   4      556.86      574.33     13.07 o 
  -1   2   4      848.33      807.00      9.13 o 
   0   2   4      485.71      519.83      6.17 o 
   1   2   4      924.65      893.38     14.14 o 
   2   2   4      311.42      333.49      5.24 o 
   3   2   4      271.26      281.12      5.08 o 
   4   2   4       24.73       30.67      1.87 o 
   5   2   4       53.24       54.96      4.18 o 
   6   2   4      147.12      154.27      7.27 o 
   7   2   4       10.32       10.63      3.17 o 
   8   2   4        5.05        3.82      2.72 o 
   9   2   4        5.08        0.62      2.76 o 
  -9   3   4        3.23        1.68      1.83 o 
  -8   3   4       34.86       37.52      3.83 o 
  -7   3   4       47.86       46.93      2.64 o 
  -6   3   4      297.66      281.92      6.33 o 
  -5   3   4       48.37       44.57      2.57 o 
  -4   3   4      396.05      471.82      6.91 o 
  -3   3   4     1313.48     1358.00     12.01 o 
  -2   3   4     5681.53     5574.33     54.07 o 
  -1   3   4      615.80      528.09     10.35 o 
   0   3   4     1441.32     1481.42     19.16 o 
   1   3   4      801.72      742.28      8.79 o 
   2   3   4      242.59      268.78      4.59 o 
   3   3   4       39.37       38.43      5.26 o 
   4   3   4      482.75      483.57      7.50 o 
   5   3   4       47.40       46.07      4.00 o 
   6   3   4       13.68       12.70      2.94 o 
   7   3   4        9.96       15.40      3.49 o 
   8   3   4        2.17        1.99      2.48 o 
  -9   4   4       12.92       13.85      3.05 o 
  -8   4   4       40.12       51.27      3.18 o 
  -7   4   4        5.63        3.13      1.59 o 
  -6   4   4       66.36       68.41      2.95 o 
  -5   4   4       32.12       37.57      2.10 o 
  -4   4   4       82.66       97.94      7.43 o 
  -3   4   4       45.04       42.98      1.55 o 
  -2   4   4      128.34      138.72      6.34 o 
  -1   4   4      414.35      372.44      8.18 o 
   0   4   4       87.43       80.90      2.70 o 
   1   4   4      816.34      823.30      9.62 o 
   2   4   4      132.78      143.52      3.24 o 
   3   4   4      130.09      127.40      3.25 o 
   4   4   4       42.34       41.05      2.12 o 
   5   4   4      102.31       99.11      5.43 o 
   6   4   4       86.68       97.06      5.92 o 
   7   4   4       10.48       18.62      3.68 o 
   8   4   4        9.64        5.61      3.10 o 
  -9   5   4        5.48        4.47      2.40 o 
  -8   5   4        3.20        1.57      1.49 o 
  -7   5   4       21.68       25.59      4.97 o 
  -6   5   4       29.32       23.36      2.04 o 
  -5   5   4       30.83       30.96      2.05 o 
  -4   5   4       30.47       28.45      1.78 o 
  -3   5   4      362.44      361.47      8.50 o 
  -2   5   4      279.42      259.31      7.00 o 
  -1   5   4      834.23      738.73     13.56 o 
   0   5   4     1589.28     1585.90     16.48 o 
   1   5   4      199.01      178.14      3.60 o 
   2   5   4      268.44      256.72      4.64 o 
   3   5   4      112.73      108.92      7.58 o 
   4   5   4      127.27      119.74      5.49 o 
   5   5   4      303.63      313.63      9.91 o 
   6   5   4       86.92       90.45      5.87 o 
   7   5   4        3.66        3.82      2.45 o 
   8   5   4        9.92       11.71      3.54 o 
  -9   6   4       18.60       18.93      3.51 o 
  -8   6   4        0.22       -0.62      1.25 o 
  -7   6   4        0.99        1.10      1.29 o 
  -6   6   4       26.94       32.36      2.32 o 
  -5   6   4      173.19      196.81      4.83 o 
  -4   6   4       98.94      100.21      4.42 o 
  -2   6   4       17.33       14.98      2.02 o 
  -1   6   4      563.87      580.21     11.69 o 
   0   6   4      723.00      701.65      8.74 o 
   1   6   4       50.41       47.45      6.01 o 
   2   6   4       19.16       14.33      2.29 o 
   3   6   4       20.92       18.61      3.53 o 
   4   6   4        5.36        6.71      1.99 o 
   5   6   4       64.17       71.81      4.88 o 
   6   6   4       58.30       60.30      5.08 o 
   7   6   4       11.39       13.71      3.46 o 
   8   6   4        2.09       -0.39      2.41 o 
  -9   7   4       24.07       26.07      4.19 o 
  -8   7   4        7.40        7.86      2.86 o 
  -7   7   4       17.73       18.19      3.20 o 
  -6   7   4       29.26       23.40      3.10 o 
  -5   7   4        3.34        6.26      2.02 o 
  -4   7   4       51.04       55.04      3.56 o 
  -1   7   4      755.34      744.09     14.48 o 
   0   7   4       98.50      102.53      2.86 o 
   1   7   4      239.54      225.04      4.45 o 
   2   7   4      380.22      401.47      6.46 o 
   3   7   4       25.64       22.25      2.65 o 
   4   7   4       11.65       12.70      2.53 o 
   5   7   4       80.19       74.19      5.07 o 
   6   7   4       60.85       67.35      5.24 o 
   7   7   4        8.54       10.90      3.25 o 
   8   7   4        7.50        7.31      3.30 o 
  -8   8   4        3.98        9.77      3.10 o 
  -7   8   4       16.97       19.17      3.41 o 
  -6   8   4       26.24       25.16      3.27 o 
  -5   8   4      256.33      270.11      8.56 o 
   0   8   4      105.48      114.21      4.79 o 
   1   8   4      118.62      121.85      5.47 o 
   2   8   4       17.17       18.99      1.59 o 
   3   8   4       43.83       42.82      3.53 o 
   4   8   4       38.04       32.79      3.53 o 
   5   8   4       13.91       14.63      2.93 o 
   6   8   4       13.89        3.75      2.29 o 
   7   8   4       15.17       18.81      3.83 o 
  -8   9   4        3.07        2.81      2.70 o 
  -7   9   4        1.73        1.66      2.40 o 
  -6   9   4        9.29        3.42      2.24 o 
  -5   9   4       39.90       39.18      3.71 o 
   1   9   4       18.54       16.10      1.52 o 
   2   9   4        3.74        2.30      1.05 o 
   3   9   4       15.60        9.46      2.26 o 
   4   9   4       33.35       30.52      3.51 o 
   5   9   4       29.37       31.01      3.82 o 
   6   9   4       15.45       15.85      3.39 o 
   7   9   4        2.13        1.73      2.45 o 
  -8  10   4        1.30        4.09      2.86 o 
  -7  10   4        0.51       -0.24      2.12 o 
  -6  10   4       15.37       15.30      3.18 o 
   1  10   4       12.99       12.55      2.14 o 
   2  10   4       19.47       24.92      2.86 o 
   3  10   4       64.97       55.61      4.12 o 
   4  10   4       33.53       35.07      3.82 o 
   5  10   4        2.63        0.86      1.95 o 
   6  10   4        1.38       -0.75      2.02 o 
   7  10   4        1.25        1.22      2.40 o 
  -7  11   4        0.69       -0.12      2.40 o 
   2  11   4       10.68       10.29      2.31 o 
   3  11   4       68.17       66.87      4.48 o 
   4  11   4        7.86       10.34      2.57 o 
   5  11   4        0.67       -0.84      1.71 o 
   6  11   4       20.47       17.41      3.77 o 
   2  12   4        6.61       10.73      2.57 o 
   3  12   4      116.86      111.25      6.02 o 
   4  12   4        1.55        3.11      2.12 o 
   5  12   4       14.07       17.77      3.47 o 
   6  12   4        0.40       -0.39      2.28 o 
   3  13   4       27.12       23.48      3.49 o 
   4  13   4        1.56        1.25      2.00 o 
   5  13   4        5.01        8.11      2.79 o 
   4  14   4       12.02       11.30      3.22 o 
   5  14   4        0.41        2.82      2.38 o 
  -3 -16   5        0.78       -0.12      1.64 o 
  -2 -16   5        7.43        7.94      2.00 o 
  -1 -16   5        7.21        8.01      3.06 o 
   0 -16   5        0.36        1.25      1.61 o 
   1 -16   5        8.15        9.96      1.82 o 
   2 -16   5        5.78        2.64      3.25 o 
  -4 -15   5        2.59        3.88      1.92 o 
  -3 -15   5        0.73        1.54      1.61 o 
  -2 -15   5        4.76        5.37      1.72 o 
  -1 -15   5        0.83        1.19      1.40 o 
   0 -15   5       15.97       15.91      2.82 o 
   1 -15   5       35.52       36.45      4.62 o 
   2 -15   5        0.63        1.83      2.30 o 
   3 -15   5        3.48        5.03      1.95 o 
  -5 -14   5        5.05        3.07      1.79 o 
  -4 -14   5       24.48       27.81      5.60 o 
  -3 -14   5       32.69       31.66      3.41 o 
  -2 -14   5        5.87        2.61      1.51 o 
  -1 -14   5        9.55        9.58      3.35 o 
   0 -14   5        0.72        0.55      1.10 o 
   1 -14   5       24.79       25.46      2.09 o 
   2 -14   5       18.12       19.28      1.99 o 
   3 -14   5       39.15       39.01      3.27 o 
   4 -14   5        8.19       13.98      2.49 o 
  -6 -13   5        7.07        6.49      3.86 o 
  -5 -13   5       25.12       27.98      2.83 o 
  -4 -13   5        6.00        7.56      1.86 o 
  -3 -13   5       13.50       15.12      2.15 o 
  -2 -13   5       17.77       14.14      1.99 o 
  -1 -13   5       13.99       11.59      2.02 o 
   0 -13   5        4.38        5.46      1.27 o 
   1 -13   5       51.13       47.28      5.01 o 
   2 -13   5      124.19      136.54      6.97 o 
   3 -13   5       23.59       19.40      2.51 o 
   4 -13   5        0.15        0.96      1.51 o 
   5 -13   5        5.21        8.95      3.66 o 
  -7 -12   5        1.42       -0.77      1.32 o 
  -6 -12   5        1.96        2.01      1.57 o 
  -5 -12   5        5.00        7.07      1.66 o 
  -4 -12   5       10.90       12.15      2.05 o 
  -3 -12   5       17.26       16.73      2.08 o 
  -2 -12   5       33.16       33.08      2.55 o 
  -1 -12   5        8.96        9.28      1.34 o 
   0 -12   5        4.67        4.36      1.77 o 
   1 -12   5       15.81       12.79      1.60 o 
   2 -12   5      200.05      207.23      7.01 o 
   3 -12   5        3.16        3.68      1.45 o 
   4 -12   5        5.10        3.50      1.64 o 
   5 -12   5        6.41        9.62      3.47 o 
   6 -12   5        8.35        7.29      3.53 o 
  -7 -11   5        1.23        1.97      1.59 o 
  -6 -11   5        9.24        8.60      2.86 o 
  -5 -11   5        0.75        1.75      1.37 o 
  -4 -11   5       18.59       17.18      4.73 o 
  -3 -11   5      123.86      128.31      4.36 o 
  -2 -11   5       66.50       65.09      3.09 o 
  -1 -11   5       52.77       49.82      3.03 o 
   0 -11   5       11.43        9.99      1.31 o 
   1 -11   5        3.43        3.79      1.24 o 
   2 -11   5      205.50      228.79     18.80 o 
   3 -11   5        8.05        2.93      1.39 o 
   4 -11   5        0.98        0.31      1.33 o 
   5 -11   5        3.25       -0.27      2.14 o 
   6 -11   5        0.83        5.07      3.27 o 
  -8 -10   5        1.56        3.37      1.37 o 
  -7 -10   5        4.86        5.08      1.31 o 
  -6 -10   5       13.58       18.07      2.23 o 
  -5 -10   5        9.60       11.48      1.88 o 
  -4 -10   5       83.95       85.00      3.65 o 
  -3 -10   5      108.33      109.98      3.95 o 
  -2 -10   5       65.01       66.57      2.99 o 
  -1 -10   5        8.35        5.86      1.06 o 
   0 -10   5       15.83       24.15      1.75 o 
   1 -10   5       35.19       35.37      2.15 o 
   2 -10   5       79.63       86.07      3.30 o 
   3 -10   5       30.15       25.11      2.82 o 
   4 -10   5        8.60        5.11      1.53 o 
   5 -10   5        0.06        3.53      2.58 o 
   6 -10   5        1.71        5.19      3.13 o 
   7 -10   5        2.78        0.86      3.05 o 
  -8  -9   5       14.40       14.11      3.23 o 
  -7  -9   5        1.27        2.49      1.12 o 
  -6  -9   5       85.44       75.79      3.59 o 
  -5  -9   5        1.46        1.42      0.91 o 
  -4  -9   5      243.67      254.87      5.98 o 
  -3  -9   5      279.08      285.48      6.14 o 
  -2  -9   5      177.14      167.40      6.68 o 
  -1  -9   5      124.75      128.12      3.04 o 
   0  -9   5       25.24       34.81      2.76 o 
   1  -9   5      135.04      131.64      3.13 o 
   2  -9   5       42.83       42.54      2.65 o 
   3  -9   5       49.27       52.09      2.86 o 
   4  -9   5       24.67       25.36      2.28 o 
   5  -9   5       30.76       35.26      4.57 o 
   6  -9   5       20.77       24.46      4.30 o 
   7  -9   5       10.62       12.43      3.77 o 
  -8  -8   5        8.00        6.55      1.33 o 
  -7  -8   5        3.54        4.73      1.88 o 
  -6  -8   5       40.09       37.55      3.72 o 
  -5  -8   5       56.70       58.52      2.38 o 
  -4  -8   5      290.41      300.83      5.18 o 
  -3  -8   5      241.12      237.04      6.14 o 
  -2  -8   5      238.64      218.83      3.82 o 
  -1  -8   5       86.72       86.71      2.37 o 
   0  -8   5       16.76       16.47      1.20 o 
   1  -8   5       54.47       50.84      2.01 o 
   2  -8   5       10.06        9.04      1.01 o 
   3  -8   5       64.66       63.96      2.96 o 
   4  -8   5       76.47       79.28      6.06 o 
   5  -8   5        1.25        0.87      2.24 o 
   6  -8   5        9.32        6.14      2.82 o 
   7  -8   5       10.40        7.36      3.18 o 
  -9  -7   5        1.84        2.63      1.62 o 
  -8  -7   5        5.95        6.26      2.53 o 
  -7  -7   5       30.38       25.91      3.41 o 
  -6  -7   5        7.87        6.15      1.43 o 
  -5  -7   5      101.75       99.96      4.80 o 
  -4  -7   5       42.75       45.49      1.91 o 
  -3  -7   5      106.30      114.65      3.69 o 
  -2  -7   5      242.01      235.79      5.82 o 
  -1  -7   5       75.33       66.48      2.06 o 
   0  -7   5      194.03      201.24      3.49 o 
   1  -7   5       16.73       18.54      1.18 o 
   2  -7   5       14.00       15.02      1.12 o 
   3  -7   5      146.59      152.90      4.16 o 
   4  -7   5      167.37      154.96      5.01 o 
   5  -7   5      222.60      212.79      9.12 o 
   6  -7   5        2.77        2.45      2.50 o 
   7  -7   5        3.38       -0.38      2.46 o 
  -9  -6   5        8.88       13.78      3.35 o 
  -8  -6   5       28.18       23.23      3.54 o 
  -7  -6   5       17.38       17.22      2.96 o 
  -6  -6   5       18.34       14.96      2.58 o 
  -5  -6   5       84.63       87.59      4.67 o 
  -4  -6   5       90.44       94.82      3.23 o 
  -3  -6   5       39.72       37.91      1.27 o 
  -2  -6   5      188.81      207.10      2.90 o 
  -1  -6   5     1022.77     1082.46     10.31 o 
   0  -6   5      140.37      151.26      2.81 o 
   1  -6   5      408.77      385.12      4.90 o 
   2  -6   5        9.39        9.33      0.87 o 
   3  -6   5       40.07       37.95      2.15 o 
   4  -6   5      142.28      132.06      3.89 o 
   5  -6   5       15.31       21.58      3.51 o 
   6  -6   5       20.71       18.07      3.59 o 
   7  -6   5        4.38        4.14      2.62 o 
  -9  -5   5        1.14        1.85      2.17 o 
  -8  -5   5       13.57       17.90      3.18 o 
  -7  -5   5       10.06        9.53      2.46 o 
  -6  -5   5      182.70      172.74      6.88 o 
  -5  -5   5      179.57      167.78      6.35 o 
  -4  -5   5      454.16      440.85     10.41 o 
  -3  -5   5      280.95      289.49      7.03 o 
  -2  -5   5      129.05      139.58      2.73 o 
  -1  -5   5      397.51      423.18      5.01 o 
   0  -5   5      134.76      127.30      2.40 o 
   1  -5   5      144.23      142.37      2.52 o 
   2  -5   5      231.27      217.84      4.80 o 
   3  -5   5       88.33       81.90      6.40 o 
   4  -5   5      150.97      146.23      6.67 o 
   5  -5   5      458.13      468.51     13.02 o 
   6  -5   5       20.10       21.65      3.53 o 
   7  -5   5        7.25        7.65      3.00 o 
  -9  -4   5        4.49        5.89      2.53 o 
  -8  -4   5        2.45        4.26      2.31 o 
  -7  -4   5       32.04       29.69      3.42 o 
  -6  -4   5       78.91       91.15      4.84 o 
  -5  -4   5      154.63      148.10      5.80 o 
  -4  -4   5       70.59       65.36      3.66 o 
  -3  -4   5       52.64       49.12      1.79 o 
  -2  -4   5     2213.64     2265.35     31.13 o 
  -1  -4   5      475.11      493.76      5.25 o 
   0  -4   5     1559.42     1655.44     16.59 o 
   1  -4   5      159.06      155.04      4.42 o 
   2  -4   5      435.02      458.22      4.97 o 
   3  -4   5       16.42       17.68      1.35 o 
   4  -4   5      256.11      242.37      8.32 o 
   5  -4   5       60.86       54.03      4.31 o 
   6  -4   5       16.04       17.35      3.15 o 
   7  -4   5       23.02       16.89      3.35 o 
  -9  -3   5        1.30        2.11      1.95 o 
  -8  -3   5       41.61       54.61      4.55 o 
  -7  -3   5       24.38       25.83      3.20 o 
  -6  -3   5      490.81      511.29     12.24 o 
  -5  -3   5      175.71      168.77      6.02 o 
  -4  -3   5      129.43      119.98      2.11 o 
  -3  -3   5     1528.18     1570.97     17.51 o 
  -2  -3   5     2328.17     2373.79     28.33 o 
  -1  -3   5      674.00      685.92      8.22 o 
   0  -3   5      133.49      134.21      2.13 o 
   1  -3   5      544.02      568.52      5.49 o 
   2  -3   5      106.97      119.83      1.86 o 
   3  -3   5        8.40        6.86      1.16 o 
   4  -3   5      139.53      135.14      5.82 o 
   5  -3   5       34.34       38.00      3.66 o 
   6  -3   5       62.38       74.09      5.03 o 
   8  -3   5        1.69        2.22      2.33 o 
  -9  -2   5        9.24       10.73      2.93 o 
  -8  -2   5        7.25        6.76      2.33 o 
  -7  -2   5       53.57       63.72      4.35 o 
  -6  -2   5      378.21      369.19     10.00 o 
  -5  -2   5       18.99       17.73      2.31 o 
  -4  -2   5      269.83      254.92      3.58 o 
  -3  -2   5     1309.73     1363.62     14.51 o 
  -2  -2   5      270.94      231.03      8.45 o 
  -1  -2   5     1793.85     1829.15     18.12 o 
   0  -2   5     1113.30     1123.46      9.20 o 
   1  -2   5        3.97        6.45      0.64 o 
   2  -2   5      261.23      257.00      7.05 o 
   3  -2   5      933.96      986.73     18.99 o 
   4  -2   5       16.32       24.58      2.70 o 
   5  -2   5       72.13       68.56      4.40 o 
   6  -2   5        7.33        4.78      2.11 o 
   7  -2   5       13.90       18.19      3.51 o 
   8  -2   5        1.98        1.90      2.48 o 
  -9  -1   5        7.44        7.39      2.60 o 
  -8  -1   5       19.79       21.56      3.18 o 
  -7  -1   5      228.93      235.25      8.10 o 
  -6  -1   5      155.90      173.14      6.40 o 
  -5  -1   5       28.68       25.11      1.55 o 
  -4  -1   5      293.10      295.84      3.73 o 
  -3  -1   5      274.60      267.83      3.14 o 
  -2  -1   5      350.70      345.69      8.41 o 
  -1  -1   5      306.10      277.62      4.11 o 
   0  -1   5     1379.51     1315.21     16.40 o 
   1  -1   5     1267.84     1273.65     17.77 o 
   2  -1   5      533.67      600.50     11.83 o 
   3  -1   5      734.52      783.41      8.86 o 
   4  -1   5      100.82      109.43      4.88 o 
   5  -1   5        6.90        4.89      1.76 o 
   6  -1   5       13.48       11.23      2.43 o 
   7  -1   5       51.96       49.17      5.01 o 
   8  -1   5        3.06        5.22      2.91 o 
  -9   0   5        0.02       -0.79      1.76 o 
  -8   0   5        1.96        4.62      1.93 o 
  -7   0   5      117.52      116.88      5.65 o 
  -6   0   5       47.85       47.36      3.53 o 
  -5   0   5      165.63      150.34      5.39 o 
  -4   0   5       18.82       18.62      1.75 o 
  -3   0   5     5021.78     5073.91     37.99 o 
  -2   0   5      264.87      262.08      4.23 o 
  -1   0   5      717.65      681.46     13.04 o 
   0   0   5      189.21      197.95      3.07 o 
   1   0   5      849.88      902.01     15.06 o 
   2   0   5     5005.95     5220.32     69.11 o 
   3   0   5      179.23      194.49      6.02 o 
   4   0   5       69.63       67.86      3.75 o 
   5   0   5       82.60       90.25      4.66 o 
   6   0   5      169.28      181.85      8.15 o 
   7   0   5        1.87        4.38      2.64 o 
   8   0   5        1.64        1.42      2.36 o 
  -9   1   5        7.46        5.56      2.36 o 
  -8   1   5       19.81       20.25      3.13 o 
  -7   1   5      228.99      218.39      7.94 o 
  -6   1   5      156.11      155.41      4.07 o 
  -5   1   5       28.49       27.65      2.05 o 
  -4   1   5      293.55      292.69      3.94 o 
  -3   1   5      275.42      266.61      3.46 o 
  -2   1   5      350.73      360.86      5.27 o 
  -1   1   5      306.01      273.54      4.18 o 
   0   1   5     1380.56     1315.83     13.39 o 
   1   1   5     1267.62     1257.68     19.63 o 
   2   1   5      532.97      615.93     11.62 o 
   3   1   5      735.25      773.07     14.19 o 
   4   1   5      100.75      106.79      6.61 o 
   5   1   5        6.89        7.38      1.43 o 
   6   1   5       13.44       14.51      3.13 o 
   7   1   5       51.93       44.05      4.76 o 
   8   1   5        3.07        3.61      2.82 o 
  -9   2   5        9.22       12.60      2.91 o 
  -8   2   5        7.20        4.36      2.00 o 
  -7   2   5       53.66       54.67      4.11 o 
  -6   2   5      377.63      379.64      6.78 o 
  -5   2   5       18.90       15.41      1.40 o 
  -4   2   5      269.09      254.60      3.77 o 
  -3   2   5     1309.36     1379.92     11.95 o 
  -2   2   5      270.96      224.09      4.07 o 
  -1   2   5     1794.88     1819.47     18.35 o 
   0   2   5     1113.69     1113.61     12.62 o 
   1   2   5        4.05        5.33      0.80 o 
   2   2   5      261.39      266.18      6.54 o 
   3   2   5      933.88      976.40     12.21 o 
   4   2   5       16.37       20.01      1.85 o 
   5   2   5       72.12       71.76      4.78 o 
   6   2   5        7.35        5.99      2.52 o 
   7   2   5       13.91       13.06      3.30 o 
   8   2   5        1.97        4.59      2.98 o 
  -9   3   5        1.30        0.60      2.05 o 
  -8   3   5       41.65       47.46      4.31 o 
  -7   3   5       24.37       27.31      2.27 o 
  -6   3   5      490.84      500.38      8.39 o 
  -5   3   5      175.20      175.35      5.37 o 
  -4   3   5      129.44      117.40      2.57 o 
  -3   3   5     1529.26     1558.79     17.05 o 
  -2   3   5     2327.03     2348.59     23.71 o 
  -1   3   5      674.54      699.58      6.49 o 
   0   3   5      133.43      132.22      2.73 o 
   1   3   5      543.93      566.11      7.49 o 
   2   3   5      106.79      116.86      3.08 o 
   3   3   5        8.43        6.53      1.07 o 
   4   3   5      139.43      139.80      3.88 o 
   5   3   5       34.37       37.00      3.83 o 
   6   3   5       62.43       49.68      4.74 o 
   7   3   5        2.72       -2.14      2.14 o 
   8   3   5        1.70        0.17      2.60 o 
  -9   4   5        4.48        5.05      2.52 o 
  -8   4   5        2.46        3.83      2.05 o 
  -7   4   5       31.97       31.20      2.76 o 
  -6   4   5       79.07       79.58      3.17 o 
  -5   4   5      154.26      157.69      4.02 o 
  -4   4   5       70.76       72.42      5.15 o 
  -3   4   5       52.31       50.36      2.19 o 
  -2   4   5     2215.28     2224.97     22.87 o 
  -1   4   5      475.43      476.77      6.08 o 
   0   4   5     1558.60     1672.51     17.11 o 
   1   4   5      158.69      160.08      3.43 o 
   2   4   5      434.90      467.91      6.95 o 
   3   4   5       16.43       18.35      2.05 o 
   4   4   5      256.02      259.46      5.36 o 
   5   4   5       60.75       63.63      4.66 o 
   6   4   5       16.01       15.18      3.22 o 
   7   4   5       23.05       20.81      3.89 o 
   8   4   5        0.07       -1.99      2.26 o 
  -9   5   5        1.14        0.60      2.00 o 
  -8   5   5       13.62       22.04      3.37 o 
  -7   5   5       10.07       11.26      2.57 o 
  -6   5   5      182.87      176.21      4.78 o 
  -5   5   5      179.76      171.37      4.35 o 
  -4   5   5      454.37      448.89      7.16 o 
  -3   5   5      280.93      282.52      7.65 o 
  -2   5   5      129.00      141.87      5.19 o 
  -1   5   5      397.52      417.07      9.52 o 
   0   5   5      134.74      123.09      6.50 o 
   1   5   5      144.18      146.00      3.38 o 
   2   5   5      231.19      232.72      4.57 o 
   3   5   5       88.28       81.36      2.77 o 
   4   5   5      151.12      163.94      6.64 o 
   5   5   5      458.03      452.28     12.65 o 
   6   5   5       20.11       17.41      3.29 o 
   7   5   5        7.25        4.62      2.57 o 
   8   5   5        2.86        4.16      2.91 o 
  -9   6   5        8.92        9.77      3.01 o 
  -8   6   5       28.21       28.80      2.67 o 
  -7   6   5       17.35       15.77      2.02 o 
  -6   6   5       18.39       14.29      1.80 o 
  -5   6   5       84.51       86.72      3.26 o 
  -4   6   5       90.45       93.78      3.14 o 
  -3   6   5       39.75       31.59      2.88 o 
  -2   6   5      189.32      215.49      6.78 o 
  -1   6   5     1023.01     1122.66     18.95 o 
   0   6   5      139.68      152.33      3.40 o 
   1   6   5      408.86      400.30      6.25 o 
   2   6   5        9.41        8.26      1.78 o 
   3   6   5       40.13       39.09      2.08 o 
   4   6   5      142.19      130.43      6.02 o 
   5   6   5       15.30       20.50      3.23 o 
   6   6   5       20.71       22.99      3.63 o 
   7   6   5        4.40        0.94      2.41 o 
   8   6   5        0.23       -0.44      2.79 o 
  -8   7   5        5.94        5.61      2.60 o 
  -7   7   5       30.39       36.73      2.78 o 
  -6   7   5        7.89        5.19      2.22 o 
  -5   7   5      101.94       95.62      4.86 o 
  -2   7   5      241.90      244.92      7.65 o 
  -1   7   5       75.55       60.93      3.71 o 
   0   7   5      194.47      211.05      4.25 o 
   1   7   5       16.73       14.85      2.57 o 
   2   7   5       14.03       16.93      2.02 o 
   3   7   5      146.15      152.49      6.16 o 
   4   7   5      167.41      144.52      6.47 o 
   5   7   5      222.63      227.92      8.80 o 
   6   7   5        2.79        6.33      2.43 o 
   7   7   5        3.36        2.57      2.48 o 
   8   7   5        2.85        3.46      3.11 o 
  -8   8   5        7.97        4.57      2.69 o 
  -7   8   5        3.54        7.48      2.64 o 
  -6   8   5       40.09       35.14      3.68 o 
  -5   8   5       56.68       56.39      4.06 o 
  -1   8   5       86.56       81.84      4.38 o 
   0   8   5       16.75       18.10      2.02 o 
   1   8   5       54.33       54.16      2.36 o 
   2   8   5       10.09        8.35      1.31 o 
   3   8   5       64.54       63.56      4.30 o 
   4   8   5       76.25       71.69      4.78 o 
   5   8   5        1.24        3.17      2.05 o 
   6   8   5        9.30        9.67      2.91 o 
   7   8   5       10.39        9.79      3.32 o 
  -8   9   5       14.42       17.32      3.71 o 
  -7   9   5        1.27       -1.90      1.90 o 
  -6   9   5       85.45       82.99      5.31 o 
   0   9   5       25.22       33.12      3.03 o 
   1   9   5      134.88      133.35      3.77 o 
   2   9   5       42.87       42.31      2.35 o 
   3   9   5       49.23       50.95      3.94 o 
   4   9   5       24.63       19.46      3.10 o 
   5   9   5       30.76       39.38      4.23 o 
   6   9   5       20.76       25.83      4.02 o 
   7   9   5       10.64       10.34      3.34 o 
  -8  10   5        1.57        2.65      2.91 o 
  -7  10   5        4.85        4.71      2.72 o 
   1  10   5       35.22       38.65      3.11 o 
   2  10   5       79.62       88.86      4.79 o 
   3  10   5       30.19       27.79      3.20 o 
   4  10   5        8.60       10.70      2.64 o 
   5  10   5        0.06       -1.49      1.59 o 
   6  10   5        1.71        0.96      2.26 o 
   7  10   5        2.78        3.70      2.82 o 
   2  11   5      205.32      235.16      8.08 o 
   3  11   5        8.04        4.31      2.05 o 
   4  11   5        0.98        1.97      1.99 o 
   5  11   5        3.24        4.86      2.34 o 
   6  11   5        0.82       -1.04      1.90 o 
   2  12   5      200.01      212.98      8.03 o 
   3  12   5        3.17        1.37      1.76 o 
   4  12   5        5.08        5.31      2.40 o 
   5  12   5        6.41        5.39      2.57 o 
   6  12   5        8.37        8.69      3.17 o 
   3  13   5       23.68       26.97      3.68 o 
   4  13   5        0.15        1.23      2.12 o 
   5  13   5        5.20        7.75      3.05 o 
   4  14   5        8.19        7.56      2.96 o 
  -3 -16   6        5.17        3.58      1.84 o 
  -2 -16   6       12.74       11.41      2.77 o 
  -1 -16   6        5.34        4.02      2.08 o 
   0 -16   6        0.70       -0.53      1.46 o 
   1 -16   6        9.28        7.78      1.73 o 
   2 -16   6        6.99        7.95      3.65 o 
  -4 -15   6        4.60        2.68      1.88 o 
  -3 -15   6        7.35        8.42      1.98 o 
  -2 -15   6        9.13        6.40      1.83 o 
  -1 -15   6        2.76       -0.12      1.88 o 
   0 -15   6        2.78        2.37      1.67 o 
   1 -15   6        2.13        0.41      1.44 o 
   2 -15   6       11.24       10.11      2.87 o 
   3 -15   6        1.48        2.13      1.78 o 
  -5 -14   6       12.76       17.06      2.59 o 
  -4 -14   6       11.11       12.79      2.59 o 
  -3 -14   6       28.69       29.58      2.83 o 
  -2 -14   6        7.47        8.41      1.85 o 
  -1 -14   6        3.71        2.55      2.41 o 
   0 -14   6        4.50        3.00      1.29 o 
   1 -14   6        3.06        1.06      1.23 o 
   2 -14   6        6.64        2.92      1.66 o 
   3 -14   6        3.86        3.78      1.91 o 
   4 -14   6        0.16        2.64      2.84 o 
  -6 -13   6        5.26        6.01      1.96 o 
  -5 -13   6       21.08       28.79      2.91 o 
  -4 -13   6       21.02       14.64      2.32 o 
  -3 -13   6       21.34       25.07      2.77 o 
  -2 -13   6        1.97        2.32      1.32 o 
  -1 -13   6        0.52       -0.11      1.06 o 
   0 -13   6       22.18       19.52      1.83 o 
   1 -13   6       32.47       31.68      2.31 o 
   2 -13   6       25.31       18.19      2.41 o 
   3 -13   6       27.82       32.01      2.97 o 
   4 -13   6        7.38        4.48      2.93 o 
   5 -13   6        4.43        5.34      3.30 o 
  -7 -12   6       21.41       24.14      4.70 o 
  -6 -12   6       44.96       42.81      3.28 o 
  -5 -12   6        6.06        6.13      1.80 o 
  -4 -12   6       76.30       73.83      3.77 o 
  -3 -12   6        4.51        4.15      1.45 o 
  -2 -12   6       32.12       27.85      2.42 o 
  -1 -12   6       55.07       47.05      4.01 o 
   0 -12   6        2.49        4.51      1.14 o 
   1 -12   6        5.31        4.92      1.25 o 
   2 -12   6       19.76       10.92      2.14 o 
   3 -12   6        4.65        4.74      1.95 o 
   4 -12   6        2.13        6.56      2.91 o 
   5 -12   6       11.06       17.65      4.40 o 
  -7 -11   6        0.89        0.74      1.53 o 
  -6 -11   6        3.36        2.46      1.49 o 
  -5 -11   6        4.28        5.82      1.77 o 
  -4 -11   6      241.48      257.61      6.53 o 
  -3 -11   6       11.37       10.53      1.72 o 
  -2 -11   6       10.16        9.78      2.50 o 
  -1 -11   6       62.25       71.65      2.59 o 
   0 -11   6       66.03       57.45      2.37 o 
   1 -11   6       44.26       40.09      2.14 o 
   2 -11   6       83.87       94.47      4.85 o 
   3 -11   6        5.80        7.22      1.76 o 
   4 -11   6       30.45       28.89      4.36 o 
   5 -11   6       16.47       26.63      4.81 o 
   6 -11   6       17.37       29.04      5.17 o 
  -8 -10   6       10.56       11.78      1.89 o 
  -7 -10   6        6.13        4.62      1.28 o 
  -6 -10   6        3.33        3.97      1.29 o 
  -5 -10   6       37.33       35.11      2.75 o 
  -4 -10   6      192.80      193.28      5.45 o 
  -3 -10   6      105.41      109.23      3.96 o 
  -2 -10   6      243.29      255.86     11.62 o 
  -1 -10   6       38.52       43.00      2.45 o 
   0 -10   6       35.69       38.81      1.97 o 
   1 -10   6       34.67       37.55      4.84 o 
   2 -10   6      183.74      201.89      8.56 o 
   3 -10   6      123.32      134.45      4.54 o 
   4 -10   6        9.20       11.11      3.11 o 
   5 -10   6        1.46        0.86      2.45 o 
   6 -10   6        5.65        1.83      2.76 o 
  -8  -9   6       11.45       11.25      1.63 o 
  -7  -9   6        1.18        0.93      1.16 o 
  -6  -9   6        9.44        6.59      1.30 o 
  -5  -9   6       35.78       39.36      2.18 o 
  -4  -9   6      249.64      241.96      5.89 o 
  -3  -9   6       31.95       38.40      2.50 o 
  -2  -9   6      134.47      125.38      3.06 o 
  -1  -9   6      272.30      262.72      5.23 o 
   0  -9   6        3.75        5.88      1.00 o 
   1  -9   6       93.19       94.16      3.68 o 
   2  -9   6       17.89       17.59      4.12 o 
   3  -9   6      154.83      153.69      4.67 o 
   4  -9   6       20.82       20.25      3.68 o 
   5  -9   6        2.77        0.63      2.24 o 
   6  -9   6        8.97        8.93      3.59 o 
   7  -9   6        2.92        0.84      3.23 o 
  -8  -8   6        1.28        1.51      1.17 o 
  -7  -8   6        3.32        2.09      1.07 o 
  -6  -8   6        2.38        2.15      1.00 o 
  -5  -8   6      294.03      291.27      5.24 o 
  -4  -8   6      176.94      176.07      4.89 o 
  -3  -8   6       58.31       53.48      2.56 o 
  -2  -8   6      295.00      301.10      4.75 o 
  -1  -8   6       63.22       65.51      2.13 o 
   0  -8   6      249.86      243.89      4.18 o 
   1  -8   6       75.30       72.24      2.22 o 
   2  -8   6       97.49       96.77      3.01 o 
   3  -8   6      240.43      239.82      5.62 o 
   4  -8   6      157.63      174.21      8.30 o 
   5  -8   6       10.79       10.39      3.11 o 
   6  -8   6        0.93       -0.19      2.29 o 
   7  -8   6        0.42        1.25      2.79 o 
  -9  -7   6        1.28        4.07      2.45 o 
  -8  -7   6        3.98        6.09      2.43 o 
  -7  -7   6        4.30        2.07      2.00 o 
  -6  -7   6        3.98       -0.21      1.52 o 
  -5  -7   6      430.01      434.00      6.38 o 
  -4  -7   6       21.18       20.37      1.47 o 
  -3  -7   6      196.98      197.92      3.70 o 
  -2  -7   6       92.08       89.81      2.36 o 
  -1  -7   6      189.25      183.88      3.38 o 
   0  -7   6        8.30        9.78      1.60 o 
   1  -7   6       75.03       75.34      2.54 o 
   2  -7   6        2.76        2.27      0.72 o 
   3  -7   6      486.75      493.21      8.28 o 
   4  -7   6       50.45       51.98      4.69 o 
   5  -7   6        5.05        3.25      2.26 o 
   6  -7   6       39.98       47.96      5.25 o 
   7  -7   6       22.98       24.20      4.48 o 
  -9  -6   6        5.39        4.04      2.33 o 
  -8  -6   6        0.41        3.83      2.31 o 
  -7  -6   6       19.19       11.71      2.62 o 
  -6  -6   6       15.88       11.31      2.46 o 
  -5  -6   6      339.16      333.59      9.65 o 
  -4  -6   6      154.67      172.38      6.32 o 
  -3  -6   6       51.71       60.37      1.63 o 
  -2  -6   6      629.84      659.95      6.27 o 
  -1  -6   6      292.97      273.45      5.25 o 
   0  -6   6      560.74      606.79      6.75 o 
   1  -6   6       38.36       41.91      1.53 o 
   2  -6   6      185.15      177.40      3.10 o 
   3  -6   6       47.30       50.17      2.40 o 
   4  -6   6      454.85      446.91     12.90 o 
   5  -6   6       11.03       11.16      3.10 o 
   6  -6   6       16.48       17.92      3.54 o 
   7  -6   6        3.13        3.06      2.70 o 
  -9  -5   6        2.28        2.69      2.43 o 
  -8  -5   6       11.01       12.07      2.98 o 
  -7  -5   6       34.04       35.38      3.85 o 
  -5  -5   6       22.97       26.24      2.91 o 
  -4  -5   6      151.59      154.00      5.80 o 
  -3  -5   6       28.18       28.78      1.61 o 
  -2  -5   6       77.84       71.31      1.66 o 
  -1  -5   6       97.67       88.06      2.09 o 
   0  -5   6      358.48      360.38      4.57 o 
   1  -5   6       47.86       43.67      2.48 o 
   2  -5   6      147.09      146.24      5.13 o 
   3  -5   6       91.95       88.05      2.83 o 
   4  -5   6      211.59      210.58      8.32 o 
   5  -5   6      130.20      129.82      6.85 o 
   6  -5   6       20.58       22.83      3.73 o 
   7  -5   6        6.46        2.93      2.55 o 
  -9  -4   6        3.32        4.88      2.58 o 
  -8  -4   6        2.13        4.81      2.21 o 
  -7  -4   6       38.68       35.75      3.77 o 
  -6  -4   6      144.65      135.89      6.06 o 
  -5  -4   6      152.57      144.93      5.80 o 
  -4  -4   6      210.57      207.23      6.66 o 
  -3  -4   6      106.23      125.26      3.03 o 
  -2  -4   6      225.03      248.76      7.65 o 
  -1  -4   6       36.11       39.72      1.15 o 
   0  -4   6      686.21      697.00      6.97 o 
   1  -4   6      109.17      105.52      2.23 o 
   2  -4   6      738.28      750.83      7.93 o 
   3  -4   6       45.95       47.41      3.59 o 
   4  -4   6      725.59      725.90     16.31 o 
   5  -4   6       10.28        9.33      2.58 o 
   6  -4   6       28.66       34.73      4.12 o 
   7  -4   6        7.49       10.78      3.15 o 
  -9  -3   6        0.27        0.41      1.80 o 
  -8  -3   6       23.00       22.76      3.34 o 
  -7  -3   6       68.91       72.00      4.67 o 
  -6  -3   6      199.45      183.52      6.97 o 
  -5  -3   6      118.06      112.84      5.05 o 
  -4  -3   6      318.00      343.12      7.33 o 
  -3  -3   6      417.61      400.53      6.06 o 
  -2  -3   6      617.59      657.05      8.27 o 
  -1  -3   6     1394.29     1332.69     14.28 o 
   0  -3   6      533.47      550.43      5.63 o 
   1  -3   6      330.24      379.64      4.13 o 
   2  -3   6       71.05       82.13      2.19 o 
   3  -3   6       79.83       91.09      4.78 o 
   4  -3   6      219.11      224.03      7.91 o 
   5  -3   6       41.74       36.85      3.82 o 
   6  -3   6       26.60       31.25      3.70 o 
   8  -3   6        3.93        2.26      2.55 o 
  -9  -2   6        3.09        1.16      1.97 o 
  -8  -2   6        0.64       -0.12      1.69 o 
  -7  -2   6       51.81       51.19      3.97 o 
  -6  -2   6       35.11       30.58      3.17 o 
  -5  -2   6      322.19      320.44      8.76 o 
  -4  -2   6      191.44      197.77      4.00 o 
  -3  -2   6      273.18      284.00     10.54 o 
  -2  -2   6     1231.64     1256.07     17.57 o 
  -1  -2   6       98.29       99.12      2.41 o 
   0  -2   6      483.37      480.40      4.05 o 
   1  -2   6      411.19      435.06      4.32 o 
   2  -2   6      280.59      286.81      7.91 o 
   3  -2   6      154.26      158.28      6.08 o 
   4  -2   6       52.62       46.74      3.70 o 
   5  -2   6       89.79      100.05      5.49 o 
   6  -2   6       64.20       68.55      4.88 o 
   8  -2   6       10.02        9.31      3.46 o 
  -9  -1   6        5.29        5.87      2.48 o 
  -8  -1   6       45.75       46.60      4.23 o 
  -7  -1   6      141.26      141.22      6.37 o 
  -6  -1   6       40.26       36.28      3.35 o 
  -5  -1   6      198.92      201.35      4.23 o 
  -4  -1   6       53.47       50.28      2.04 o 
  -3  -1   6      146.49      151.90      3.37 o 
  -2  -1   6       53.60       55.24      3.72 o 
  -1  -1   6      772.23      805.70     22.89 o 
   0  -1   6       69.57       79.96      1.90 o 
   1  -1   6     3025.52     3120.82     29.25 o 
   2  -1   6      447.76      458.22     10.30 o 
   3  -1   6      461.43      424.61     10.23 o 
   4  -1   6        6.87        7.29      1.80 o 
   5  -1   6      376.16      363.03     10.25 o 
   6  -1   6       87.39       94.61      5.43 o 
   7  -1   6       48.17       49.14      5.20 o 
   8  -1   6        5.90        9.50      3.41 o 
  -9   0   6        0.91       -0.68      1.78 o 
  -8   0   6       10.53        9.84      2.58 o 
  -7   0   6       28.17       24.53      3.17 o 
  -6   0   6      368.39      365.08      9.89 o 
  -5   0   6      237.87      208.70      4.89 o 
  -4   0   6      261.86      246.60      3.42 o 
  -3   0   6      107.26      120.01      8.44 o 
  -2   0   6        2.66        0.71      0.58 o 
  -1   0   6      635.43      576.50      8.75 o 
   0   0   6        0.17        2.30      1.22 o 
   1   0   6       34.54       41.93      2.79 o 
   2   0   6      298.76      293.49      7.65 o 
   3   0   6        5.61        4.28      1.45 o 
   4   0   6       24.20       27.18      2.74 o 
   5   0   6       36.89       33.17      3.20 o 
   6   0   6        9.92       12.22      3.06 o 
   7   0   6        0.03       -1.01      1.97 o 
   8   0   6        0.00        1.76      2.57 o 
  -9   1   6        5.27        4.76      2.22 o 
  -8   1   6       45.80       49.77      4.47 o 
  -7   1   6      141.36      134.15      6.21 o 
  -6   1   6       40.25       32.38      3.25 o 
  -5   1   6      199.10      190.42      4.53 o 
  -4   1   6       53.50       52.84      3.28 o 
  -3   1   6      146.85      156.79      3.55 o 
  -2   1   6       53.55       53.63      2.27 o 
  -1   1   6      772.63      795.79      9.36 o 
   0   1   6       69.72       79.27      1.98 o 
   1   1   6     3024.26     3033.23     42.96 o 
   2   1   6      447.67      455.79      9.98 o 
   3   1   6      461.65      429.98      9.93 o 
   4   1   6        6.87        6.50      1.27 o 
   5   1   6      376.49      374.68      7.51 o 
   6   1   6       87.52       88.57      6.06 o 
   7   1   6       48.09       39.24      4.76 o 
   8   1   6        5.94        5.17      2.93 o 
  -9   2   6        3.10        4.55      2.38 o 
  -8   2   6        0.65       -0.91      1.42 o 
  -7   2   6       51.77       51.76      4.23 o 
  -6   2   6       35.24       30.57      3.11 o 
  -5   2   6      321.93      320.63      5.63 o 
  -4   2   6      191.46      203.31      3.32 o 
  -3   2   6      273.29      280.94      5.10 o 
  -2   2   6     1230.51     1278.36     14.10 o 
  -1   2   6       98.18       97.68      2.98 o 
   0   2   6      483.24      474.90     17.10 o 
   1   2   6      410.85      449.40      6.60 o 
   2   2   6      280.49      285.14      6.08 o 
   3   2   6      154.52      165.46      4.20 o 
   4   2   6       52.51       53.20      3.78 o 
   5   2   6       89.74      103.77      5.85 o 
   6   2   6       64.15       73.46      5.37 o 
   7   2   6        0.53        1.25      2.33 o 
   8   2   6       10.03        7.72      3.42 o 
  -9   3   6        0.28        1.01      1.90 o 
  -8   3   6       23.03       24.22      3.51 o 
  -7   3   6       68.96       59.20      4.28 o 
  -6   3   6      199.41      182.07      4.55 o 
  -5   3   6      118.13      122.23      3.41 o 
  -4   3   6      318.46      355.18      4.83 o 
  -3   3   6      417.24      409.81      6.59 o 
  -2   3   6      617.17      645.69      8.68 o 
  -1   3   6     1395.67     1345.86     20.82 o 
   0   3   6      532.60      558.60      7.23 o 
   1   3   6      330.03      387.72      6.01 o 
   2   3   6       71.19       77.08      2.66 o 
   3   3   6       79.91       90.69      3.07 o 
   4   3   6      219.04      223.96      7.16 o 
   5   3   6       41.69       44.88      4.26 o 
   6   3   6       26.70       26.90      3.85 o 
   7   3   6       53.60       56.63      5.60 o 
   8   3   6        3.93        7.53      3.37 o 
  -9   4   6        3.32        5.85      2.55 o 
  -8   4   6        2.13        2.65      1.83 o 
  -7   4   6       38.68       34.95      3.71 o 
  -6   4   6      144.28      131.98      4.01 o 
  -5   4   6      152.77      145.08      3.88 o 
  -4   4   6      210.55      216.89      4.91 o 
  -3   4   6      106.05      124.36      3.81 o 
  -2   4   6      224.79      252.60      4.87 o 
  -1   4   6       36.21       36.41      1.39 o 
   0   4   6      685.75      703.23      8.75 o 
   1   4   6      109.26      105.44      2.90 o 
   2   4   6      738.30      750.77     10.02 o 
   3   4   6       45.83       46.90      2.28 o 
   4   4   6      725.54      735.62     12.71 o 
   5   4   6       10.25       11.86      2.84 o 
   6   4   6       28.60       31.82      4.09 o 
   7   4   6        7.46        5.65      2.76 o 
   8   4   6        3.55        3.20      2.82 o 
  -9   5   6        2.28        0.91      2.22 o 
  -8   5   6       10.95       11.74      2.91 o 
  -7   5   6       34.11       35.94      3.29 o 
  -6   5   6      243.78      243.74     10.26 o 
  -5   5   6       22.99       23.15      2.98 o 
  -4   5   6      151.95      151.51      4.21 o 
  -3   5   6       28.08       26.58      4.65 o 
  -2   5   6       77.73       65.79      3.77 o 
  -1   5   6       97.34       90.19      2.28 o 
   0   5   6      358.24      375.43      5.76 o 
   1   5   6       47.78       48.68      3.53 o 
   2   5   6      147.27      145.91      3.76 o 
   3   5   6       92.19       84.94      3.07 o 
   4   5   6      211.53      211.04      7.96 o 
   5   5   6      130.38      139.32      6.93 o 
   6   5   6       20.60       24.00      3.77 o 
   7   5   6        6.45        6.76      2.77 o 
   8   5   6       10.00       16.62      4.24 o 
  -9   6   6        5.39        8.32      2.94 o 
  -8   6   6        0.42       -0.82      1.76 o 
  -7   6   6       19.09       15.73      2.04 o 
  -6   6   6       15.91       18.79      2.01 o 
  -5   6   6      339.12      348.63      6.75 o 
  -4   6   6      154.93      165.23      6.33 o 
  -3   6   6       51.80       57.45      3.78 o 
  -2   6   6      630.55      654.17     13.78 o 
  -1   6   6      292.78      277.09      7.91 o 
   0   6   6      560.82      608.13      8.28 o 
   1   6   6       38.44       42.21      2.04 o 
   2   6   6      185.27      181.41      4.29 o 
   3   6   6       47.40       52.46      3.20 o 
   4   6   6      455.46      449.10     12.19 o 
   5   6   6       10.98        8.23      2.52 o 
   6   6   6       16.53       10.73      3.03 o 
   7   6   6        3.12       -2.04      2.04 o 
  -8   7   6        3.98        5.27      2.53 o 
  -7   7   6        4.28        8.44      1.82 o 
  -6   7   6        3.99        4.31      1.41 o 
  -3   7   6      197.10      194.96      7.19 o 
  -2   7   6       92.01       83.98      4.66 o 
  -1   7   6      189.10      186.91      6.56 o 
   0   7   6        8.38       11.44      3.40 o 
   1   7   6       74.86       73.33      3.63 o 
   2   7   6        2.76        2.14      1.22 o 
   3   7   6      486.17      511.05     11.60 o 
   4   7   6       50.48       63.84      4.50 o 
   5   7   6        5.06        6.59      2.33 o 
   6   7   6       39.96       37.31      4.42 o 
   7   7   6       22.97       22.80      4.12 o 
  -7   8   6        3.29        1.37      2.11 o 
  -2   8   6      295.07      318.30      9.38 o 
  -1   8   6       63.36       64.92      4.24 o 
   0   8   6      249.99      243.46      4.96 o 
   1   8   6       75.46       75.80      3.53 o 
   2   8   6       97.42       91.97      4.01 o 
   3   8   6      240.86      238.09      8.32 o 
   4   8   6      157.60      175.19      7.41 o 
   5   8   6       10.82       10.77      2.79 o 
   6   8   6        0.93        0.91      2.07 o 
   7   8   6        0.41        0.44      2.46 o 
  -8   9   6       11.45        8.11      3.13 o 
  -7   9   6        1.19       -0.68      2.02 o 
  -1   9   6      271.91      258.37      8.47 o 
   0   9   6        3.74        5.37      1.19 o 
   1   9   6       93.15       95.61      3.29 o 
   2   9   6       17.95       20.18      1.87 o 
   3   9   6      154.86      160.88      6.74 o 
   4   9   6       20.72       20.90      3.25 o 
   5   9   6        2.77        0.26      2.02 o 
   6   9   6        8.97       10.34      3.01 o 
   7   9   6        2.92        2.17      2.58 o 
  -1  10   6       38.51       47.55      3.92 o 
   0  10   6       35.57       40.78      3.68 o 
   1  10   6       34.80       40.77      2.40 o 
   2  10   6      183.87      174.98      6.91 o 
   3  10   6      123.36      124.08      6.13 o 
   4  10   6        9.26       11.42      2.79 o 
   5  10   6        1.45        3.80      2.19 o 
   6  10   6        5.64        8.97      3.10 o 
   1  11   6       44.37       45.43      2.64 o 
   2  11   6       83.87       88.31      5.12 o 
   3  11   6        5.79        2.93      1.90 o 
   4  11   6       30.46       36.15      4.09 o 
   5  11   6       16.46       13.78      3.25 o 
   6  11   6       17.36       17.59      3.94 o 
   2  12   6       19.83       18.52      2.91 o 
   3  12   6        4.64        5.46      2.26 o 
   4  12   6        2.15        4.36      2.38 o 
   5  12   6       11.06       14.45      3.44 o 
   3  13   6       27.79       34.73      4.02 o 
   4  13   6        7.39       13.56      3.23 o 
   5  13   6        4.42        0.86      2.45 o 
   3  14   6        3.85        3.70      2.57 o 
   4  14   6        0.15       -0.12      2.04 o 
  -2 -16   7        0.11       -1.04      1.54 o 
  -1 -16   7        0.08       -1.51      1.51 o 
   0 -16   7        0.70       -0.22      1.60 o 
   1 -16   7        1.35        0.02      1.78 o 
  -4 -15   7        1.89        1.67      1.83 o 
  -3 -15   7       41.53       54.52      8.02 o 
  -2 -15   7        0.36        2.15      1.63 o 
  -1 -15   7        5.61        7.67      1.93 o 
   0 -15   7        5.41        5.50      1.81 o 
   1 -15   7        7.34        7.30      2.05 o 
   2 -15   7        1.74        0.29      1.66 o 
  -5 -14   7        9.65       11.09      2.49 o 
  -4 -14   7       11.69       16.27      2.56 o 
  -3 -14   7       33.88       43.41      3.29 o 
  -2 -14   7        0.60        2.51      1.56 o 
  -1 -14   7        2.86        4.80      1.70 o 
   0 -14   7        6.13        7.64      2.25 o 
   1 -14   7       16.74       16.93      2.42 o 
   2 -14   7        1.62        1.20      1.57 o 
   3 -14   7        2.05        3.22      1.75 o 
  -6 -13   7       22.78       30.84      3.21 o 
  -5 -13   7        5.81        9.74      3.21 o 
  -4 -13   7        6.01        7.25      1.96 o 
  -3 -13   7       36.67       43.11      3.07 o 
  -2 -13   7       49.63       53.10      6.85 o 
  -1 -13   7       16.29       19.39      2.26 o 
   0 -13   7       20.74       21.41      1.89 o 
   1 -13   7       76.08       85.03      6.06 o 
   2 -13   7       14.95       18.11      3.04 o 
   3 -13   7        3.28        1.64      1.63 o 
   4 -13   7        1.63        1.69      2.58 o 
  -6 -12   7        2.43        1.82      1.74 o 
  -5 -12   7        4.28        2.84      1.85 o 
  -4 -12   7       29.81       31.82      2.75 o 
  -3 -12   7       10.29       12.99      2.03 o 
  -2 -12   7       48.50       55.35      3.13 o 
  -1 -12   7        9.57        9.94      1.37 o 
   0 -12   7       42.52       45.29      2.40 o 
   1 -12   7       12.38        9.95      1.92 o 
   2 -12   7        6.67        5.98      2.83 o 
   3 -12   7        1.12        0.52      1.44 o 
   4 -12   7        2.06        2.98      2.67 o 
   5 -12   7        8.00        4.69      3.11 o 
  -7 -11   7       22.69       24.40      4.43 o 
  -6 -11   7        6.01        6.70      1.90 o 
  -5 -11   7       10.16        9.41      2.98 o 
  -4 -11   7      105.56      100.61      5.30 o 
  -3 -11   7        7.27        9.81      1.79 o 
  -2 -11   7       26.60       28.72      2.31 o 
  -1 -11   7      131.50      133.76      3.84 o 
   0 -11   7      110.89      120.92      3.39 o 
   1 -11   7       50.64       41.37      3.88 o 
   2 -11   7       10.40        8.63      1.77 o 
   3 -11   7        1.11        0.49      1.23 o 
   4 -11   7        4.52        3.56      2.43 o 
   5 -11   7        0.17        0.86      2.62 o 
  -7 -10   7        5.54        4.93      1.81 o 
  -6 -10   7       11.42        9.90      1.53 o 
  -5 -10   7       28.04       27.52      8.41 o 
  -4 -10   7       19.98       22.54      3.25 o 
  -3 -10   7       44.68       40.49      2.64 o 
  -2 -10   7        6.76        8.47      1.50 o 
  -1 -10   7       20.15       18.64      1.55 o 
   0 -10   7       35.10       42.37      2.58 o 
   1 -10   7       28.51       28.37      2.11 o 
   2 -10   7       61.55       58.35      3.11 o 
   3 -10   7        3.69        1.13      1.97 o 
   4 -10   7       43.00       49.80      5.37 o 
   5 -10   7        4.01        4.96      2.93 o 
   6 -10   7       15.13       18.48      4.54 o 
  -8  -9   7        1.48        1.41      1.20 o 
  -7  -9   7        1.40        0.42      1.07 o 
  -6  -9   7        7.85        6.10      1.25 o 
  -5  -9   7       51.68       47.30      2.42 o 
  -4  -9   7       78.61       75.10     10.78 o 
  -3  -9   7       91.90       95.02      6.09 o 
  -2  -9   7      123.84      120.09      4.75 o 
  -1  -9   7        8.01        5.76      1.02 o 
   0  -9   7       26.38       27.55      1.65 o 
   1  -9   7       10.39        8.22      1.12 o 
   2  -9   7       11.28       14.15      1.79 o 
   3  -9   7       25.47       26.73      3.87 o 
   4  -9   7        6.10        0.27      2.34 o 
   5  -9   7        3.59        2.22      2.57 o 
   6  -9   7        8.11       17.22      4.14 o 
  -8  -8   7        1.22        1.30      1.13 o 
  -7  -8   7        8.28       10.24      2.59 o 
  -6  -8   7       35.86       31.99      2.04 o 
  -5  -8   7       89.94       95.28      3.05 o 
  -4  -8   7       85.28       91.71      3.63 o 
  -3  -8   7      189.47      189.36     12.47 o 
  -2  -8   7       31.51       41.74      1.85 o 
  -1  -8   7      218.15      233.26      4.15 o 
   0  -8   7      102.08      107.86      3.97 o 
   1  -8   7       35.36       35.80      1.72 o 
   2  -8   7       28.99       27.05      2.09 o 
   3  -8   7      131.69      136.56      7.19 o 
   4  -8   7        3.38        6.42      2.65 o 
   5  -8   7       19.41       19.44      3.95 o 
   6  -8   7        5.06        8.22      3.27 o 
   7  -8   7        7.83       12.46      4.07 o 
  -8  -7   7        7.00        8.61      2.72 o 
  -7  -7   7        0.51        0.10      1.66 o 
  -6  -7   7       12.66       14.96      2.67 o 
  -5  -7   7       47.23       35.60      2.51 o 
  -4  -7   7       20.51       21.36      1.54 o 
  -3  -7   7       47.33       44.15      1.83 o 
  -2  -7   7       27.09       22.31      1.38 o 
  -1  -7   7       43.20       46.21      1.80 o 
   0  -7   7       37.01       35.67      1.80 o 
   1  -7   7       27.75       29.01      1.47 o 
   2  -7   7       12.08        8.62      1.32 o 
   3  -7   7      871.88      893.62     19.97 o 
   4  -7   7       32.66       31.70      4.07 o 
   5  -7   7        6.58        6.08      2.64 o 
   6  -7   7       14.14       24.95      4.33 o 
   7  -7   7       20.25       20.02      4.40 o 
  -9  -6   7        4.06        8.76      3.18 o 
  -8  -6   7        1.29        3.32      2.26 o 
  -7  -6   7        1.76        1.33      1.59 o 
  -6  -6   7       31.13       33.32      3.65 o 
  -5  -6   7      111.69      119.26      5.77 o 
  -4  -6   7       49.54       55.08      3.68 o 
  -3  -6   7        3.13        3.65      0.76 o 
  -2  -6   7      163.19      184.16      3.30 o 
  -1  -6   7      414.26      408.22      5.37 o 
   0  -6   7       67.13       67.82      1.96 o 
   1  -6   7       29.79       31.40      1.41 o 
   2  -6   7      238.48      219.55      4.76 o 
   3  -6   7      153.86      156.07      7.29 o 
   4  -6   7        4.74        5.51      2.33 o 
   5  -6   7       16.58       24.75      3.77 o 
   6  -6   7       21.80       23.93      4.12 o 
   7  -6   7        3.92        9.00      3.46 o 
  -9  -5   7        0.47        1.20      2.09 o 
  -8  -5   7        7.55        4.88      2.36 o 
  -7  -5   7       10.52       17.05      3.03 o 
  -6  -5   7       20.32       15.71      2.72 o 
  -5  -5   7      126.33      136.01      6.01 o 
  -4  -5   7       23.70       27.16      2.79 o 
  -3  -5   7       24.16       27.98      1.69 o 
  -2  -5   7      138.96      164.92      2.62 o 
  -1  -5   7       21.02       22.40      1.01 o 
   0  -5   7      117.20      127.40      3.99 o 
   1  -5   7      173.81      157.49      3.95 o 
   2  -5   7        5.70        6.52      0.99 o 
   3  -5   7      924.18      934.19     19.60 o 
   4  -5   7        7.64        7.79      2.62 o 
   5  -5   7       34.51       34.79      4.23 o 
   6  -5   7       40.26       39.64      4.74 o 
   7  -5   7        1.58        2.62      2.60 o 
  -9  -4   7        6.60        5.53      2.45 o 
  -8  -4   7        5.28        7.53      2.50 o 
  -7  -4   7       12.90       14.21      2.88 o 
  -6  -4   7        1.41        1.20      1.49 o 
  -5  -4   7       30.61       25.79      2.96 o 
  -4  -4   7      534.41      533.94     11.86 o 
  -3  -4   7      407.17      393.35      6.20 o 
  -2  -4   7      664.46      659.46      8.69 o 
  -1  -4   7       31.71       26.32      1.03 o 
   0  -4   7      642.17      673.89      6.91 o 
   1  -4   7       28.13       26.93      1.65 o 
   2  -4   7       49.89       54.90      2.03 o 
   3  -4   7        4.87        4.23      1.81 o 
   4  -4   7      129.09      115.66      6.08 o 
   5  -4   7       42.02       43.40      4.35 o 
   6  -4   7       18.17       18.04      3.51 o 
   7  -4   7        4.70        2.91      2.65 o 
  -9  -3   7        0.32       -0.05      1.73 o 
  -8  -3   7       12.09       13.01      2.94 o 
  -7  -3   7       18.74       19.43      3.00 o 
  -6  -3   7       41.53       39.96      3.61 o 
  -5  -3   7      193.00      207.28      7.05 o 
  -4  -3   7      171.13      174.21      8.35 o 
  -3  -3   7       89.32       96.83      3.84 o 
  -2  -3   7      347.98      399.00     10.10 o 
  -1  -3   7      172.12      182.04      3.63 o 
   0  -3   7      269.85      296.53      3.75 o 
   1  -3   7       16.81       17.50      0.82 o 
   2  -3   7      200.14      207.03      3.75 o 
   3  -3   7        4.15        7.09      1.95 o 
   4  -3   7      233.00      243.51      8.66 o 
   5  -3   7       18.50        7.38      2.36 o 
   6  -3   7       34.54       34.44      4.07 o 
   8  -3   7        3.82        5.29      3.03 o 
  -9  -2   7        3.52        3.71      2.45 o 
  -8  -2   7       14.10       16.98      3.06 o 
  -7  -2   7        8.43        4.52      1.97 o 
  -6  -2   7      119.80      123.55      5.78 o 
  -5  -2   7      506.30      519.05     11.95 o 
  -4  -2   7      242.91      232.30      5.59 o 
  -3  -2   7      366.99      374.51      5.97 o 
  -2  -2   7      183.29      178.67      3.70 o 
  -1  -2   7      207.97      186.56      3.63 o 
   0  -2   7       16.48       20.44      0.75 o 
   1  -2   7      887.19      900.99      7.88 o 
   2  -2   7      724.56      714.41     14.84 o 
   3  -2   7      201.20      203.62      7.19 o 
   4  -2   7      127.68      133.26      6.06 o 
   5  -2   7      136.72      142.57      6.71 o 
   6  -2   7        4.56        2.21      2.00 o 
   7  -2   7        3.07        0.00      2.22 o 
   8  -2   7        4.83        3.01      2.96 o 
  -9  -1   7        0.87        1.37      2.04 o 
  -8  -1   7       18.65       22.28      3.32 o 
  -7  -1   7       94.18       97.73      5.43 o 
  -6  -1   7      526.10      525.69     12.75 o 
  -5  -1   7       94.83       92.47      4.50 o 
  -4  -1   7       47.51       46.85      2.07 o 
  -3  -1   7       30.59       37.54      3.01 o 
  -2  -1   7       37.98       40.54      1.93 o 
  -1  -1   7       31.88       29.34      1.43 o 
   0  -1   7      126.44      150.76      2.86 o 
   1  -1   7     1910.20     1965.00     44.64 o 
   2  -1   7       75.15       78.90      4.12 o 
   3  -1   7      413.46      417.23     10.54 o 
   4  -1   7      101.73       97.68      5.03 o 
   5  -1   7      335.71      335.09     10.10 o 
   6  -1   7       25.84       24.66      3.35 o 
   7  -1   7       10.91        7.51      3.05 o 
   8  -1   7        8.76        7.98      3.54 o 
  -9   0   7        0.20        3.89      2.28 o 
  -8   0   7       21.40       20.86      3.25 o 
  -7   0   7       44.14       40.12      3.77 o 
  -6   0   7       10.40        8.83      2.33 o 
  -3   0   7      311.75      359.67      5.90 o 
  -2   0   7      106.10       94.69      2.64 o 
  -1   0   7      266.16      287.09      4.79 o 
   0   0   7     1254.47     1239.37     13.19 o 
   1   0   7     1404.65     1435.06     23.24 o 
   2   0   7        0.20       -0.33      1.04 o 
   3   0   7        1.49        2.34      1.35 o 
   4   0   7        1.52        2.09      1.49 o 
   5   0   7      206.76      219.81      7.84 o 
   6   0   7       35.36       31.73      4.09 o 
   7   0   7       15.76        6.91      2.94 o 
   8   0   7        6.52        4.04      2.67 o 
  -9   1   7        0.86       -1.44      1.44 o 
  -8   1   7       18.56       15.68      3.03 o 
  -7   1   7       94.38      101.53      5.51 o 
  -6   1   7      526.04      525.94     12.77 o 
  -5   1   7       94.78       99.22      3.83 o 
  -4   1   7       47.51       45.67      2.61 o 
  -3   1   7       30.60       37.75      2.42 o 
  -2   1   7       38.18       42.09      1.83 o 
  -1   1   7       31.79       30.17      1.49 o 
   0   1   7      126.03      143.50      3.58 o 
   1   1   7     1912.39     1929.87     29.61 o 
   2   1   7       74.83       70.80      3.83 o 
   3   1   7      413.74      402.72     10.13 o 
   4   1   7      101.91       98.35      3.68 o 
   5   1   7      335.83      318.99      7.17 o 
   6   1   7       25.79       24.08      3.73 o 
   7   1   7       10.89       12.01      3.44 o 
   8   1   7        8.77        8.75      3.58 o 
  -9   2   7        3.52        6.20      2.48 o 
  -8   2   7       14.09       16.36      3.06 o 
  -7   2   7        8.41        9.84      2.38 o 
  -6   2   7      119.93      115.75      5.67 o 
  -5   2   7      506.08      505.06      8.83 o 
  -4   2   7      243.27      245.21      5.06 o 
  -3   2   7      367.58      371.18      6.26 o 
  -2   2   7      183.23      177.51      3.86 o 
  -1   2   7      208.09      197.78      2.78 o 
   0   2   7       16.59       19.67      1.31 o 
   1   2   7      886.86      901.45     11.27 o 
   2   2   7      724.63      743.37     17.00 o 
   3   2   7      200.79      202.03      5.86 o 
   4   2   7      127.47      135.97      7.83 o 
   5   2   7      136.86      145.49      7.17 o 
   6   2   7        4.57        5.27      2.38 o 
   7   2   7        3.06        3.30      2.34 o 
   8   2   7        4.83        2.52      3.17 o 
  -9   3   7        0.32        0.79      1.88 o 
  -8   3   7       12.06       13.28      2.93 o 
  -7   3   7       18.88       20.74      3.03 o 
  -6   3   7       41.51       38.47      3.65 o 
  -5   3   7      193.28      198.36      3.71 o 
  -4   3   7      171.55      174.58      4.36 o 
  -3   3   7       89.22       96.03      3.06 o 
  -2   3   7      347.70      398.19      6.44 o 
  -1   3   7      172.57      177.91      5.47 o 
   0   3   7      269.84      304.19      5.06 o 
   1   3   7       16.77       14.97      1.31 o 
   2   3   7      200.70      196.27      6.50 o 
   3   3   7        4.24        7.21      1.28 o 
   4   3   7      232.98      248.99      5.82 o 
   5   3   7       18.44       19.61      3.29 o 
   6   3   7       34.48       28.48      4.06 o 
   7   3   7        1.84       -0.26      2.19 o 
   8   3   7        3.82        4.66      3.08 o 
  -9   4   7        6.61        3.25      2.29 o 
  -8   4   7        5.29        5.43      2.26 o 
  -7   4   7       12.86       16.40      2.86 o 
  -6   4   7        1.42        1.56      1.71 o 
  -5   4   7       30.58       26.46      4.79 o 
  -4   4   7      534.19      541.51      8.66 o 
  -3   4   7      406.74      378.73      6.70 o 
  -2   4   7      664.47      643.93     10.18 o 
  -1   4   7       31.88       28.49      1.34 o 
   0   4   7      642.06      679.84     23.42 o 
   1   4   7       27.94       26.42      2.49 o 
   2   4   7       49.87       51.81      2.43 o 
   3   4   7        4.88        3.71      1.62 o 
   4   4   7      129.11      119.12      8.91 o 
   5   4   7       42.08       39.12      4.16 o 
   6   4   7       18.21       17.29      3.41 o 
   7   4   7        4.71        5.01      2.88 o 
   8   4   7        1.65        4.24      3.15 o 
  -9   5   7        0.48       -0.24      2.04 o 
  -8   5   7        7.55        6.86      2.46 o 
  -7   5   7       10.57        7.75      2.34 o 
  -6   5   7       20.25       22.08      2.81 o 
  -5   5   7      126.34      128.81      5.94 o 
  -4   5   7       23.69       21.10      1.90 o 
  -3   5   7       24.15       24.39      1.87 o 
  -2   5   7      139.13      153.86      5.96 o 
  -1   5   7       21.01       21.52      2.14 o 
   0   5   7      117.03      131.56      3.24 o 
   1   5   7      173.67      152.04      5.17 o 
   2   5   7        5.63        7.70      1.26 o 
   3   5   7      924.49      961.41     12.88 o 
   4   5   7        7.56        5.80      2.16 o 
   5   5   7       34.38       33.94      3.99 o 
   6   5   7       40.33       42.82      4.79 o 
   7   5   7        1.58        0.67      2.22 o 
  -9   6   7        4.04        4.45      2.60 o 
  -8   6   7        1.29        1.66      2.02 o 
  -7   6   7        1.75        0.02      1.56 o 
  -6   6   7       31.13       35.53      4.26 o 
  -5   6   7      111.53      109.69      5.55 o 
  -4   6   7       49.57       48.35      2.65 o 
  -3   6   7        3.11        4.23      1.64 o 
  -2   6   7      162.79      181.90      6.69 o 
  -1   6   7      414.48      420.96      7.65 o 
   0   6   7       67.13       67.74      2.48 o 
   1   6   7       29.80       28.75      3.74 o 
   2   6   7      238.09      222.24      5.05 o 
   3   6   7      153.89      147.22      4.33 o 
   4   6   7        4.73        1.68      1.71 o 
   5   6   7       16.56       12.36      2.96 o 
   6   6   7       21.81       18.71      3.65 o 
   7   6   7        3.93        1.93      2.45 o 
  -8   7   7        6.99        9.05      2.91 o 
  -7   7   7        0.52        1.92      1.95 o 
  -6   7   7       12.66       13.21      2.81 o 
  -3   7   7       47.34       46.02      3.66 o 
  -2   7   7       27.04       20.18      2.70 o 
  -1   7   7       43.19       50.11      3.68 o 
   0   7   7       36.94       33.31      1.88 o 
   1   7   7       27.70       27.60      1.88 o 
   2   7   7       12.09        7.93      1.45 o 
   3   7   7      872.58      897.92     12.54 o 
   4   7   7       32.52       35.10      3.75 o 
   5   7   7        6.53        2.74      2.05 o 
   6   7   7       14.11       10.20      3.05 o 
   7   7   7       20.27       25.33      4.47 o 
  -3   8   7      189.54      185.59      7.46 o 
  -2   8   7       31.45       36.87      3.54 o 
  -1   8   7      217.92      255.95      8.27 o 
   0   8   7      102.10      109.38      3.33 o 
   1   8   7       35.35       37.02      2.20 o 
   2   8   7       28.99       25.60      3.00 o 
   3   8   7      131.58      135.43      6.21 o 
   4   8   7        3.35        6.08      2.21 o 
   5   8   7       19.47       22.20      3.65 o 
   6   8   7        5.04        4.02      2.53 o 
   7   8   7        7.84        8.95      3.23 o 
  -2   9   7      123.79      105.24      5.73 o 
  -1   9   7        8.01        9.26      2.28 o 
   0   9   7       26.40       23.84      1.87 o 
   1   9   7       10.41        9.36      1.50 o 
   2   9   7       11.21       16.10      2.64 o 
   3   9   7       25.49       25.52      3.23 o 
   4   9   7        6.11       10.00      2.72 o 
   5   9   7        3.58        6.81      2.55 o 
   6   9   7        8.08       16.79      3.83 o 
  -1  10   7       20.10       17.47      2.91 o 
   0  10   7       35.10       41.64      3.82 o 
   1  10   7       28.45       28.15      2.13 o 
   2  10   7       61.66       59.85      4.11 o 
   3  10   7        3.68        3.56      2.00 o 
   4  10   7       42.93       44.12      4.43 o 
   5  10   7        4.00        4.67      2.52 o 
   6  10   7       15.16       15.15      3.80 o 
   0  11   7      110.95      108.49      5.96 o 
   1  11   7       50.67       44.61      6.12 o 
   2  11   7       10.43       10.94      2.48 o 
   3  11   7        1.11        1.30      1.83 o 
   4  11   7        4.53        3.82      2.38 o 
   5  11   7        0.17        1.39      2.24 o 
   1  12   7       12.32       14.46      2.88 o 
   2  12   7        6.68        7.99      2.36 o 
   3  12   7        1.13       -1.66      1.66 o 
   4  12   7        2.06        1.75      2.12 o 
   5  12   7        7.99        7.17      2.98 o 
   2  13   7       14.97       18.09      3.15 o 
   3  13   7        3.29       -0.43      1.92 o 
   4  13   7        1.63        4.83      2.57 o 
   3  14   7        2.04        0.55      2.22 o 
  -3 -15   8       17.76       22.06      2.83 o 
  -2 -15   8       19.61       24.56      2.79 o 
  -1 -15   8        0.43        0.99      2.10 o 
   0 -15   8        3.69        3.08      2.57 o 
   1 -15   8        7.42        6.43      2.01 o 
   2 -15   8        0.42        0.09      1.72 o 
  -5 -14   8        0.30       -0.04      1.99 o 
  -4 -14   8        2.23        0.67      1.47 o 
  -3 -14   8       13.17       16.05      2.47 o 
  -2 -14   8       18.20       24.50      2.64 o 
  -1 -14   8        5.35        8.05      1.97 o 
   0 -14   8        4.54        3.47      1.63 o 
   1 -14   8        9.00        6.52      3.54 o 
   2 -14   8        2.87        3.63      1.82 o 
   3 -14   8        2.16        3.63      2.74 o 
  -5 -13   8        7.13        8.71      2.40 o 
  -4 -13   8        9.15        8.80      2.63 o 
  -3 -13   8       11.36       10.59      2.01 o 
  -2 -13   8       30.96       35.53      2.86 o 
  -1 -13   8        3.94        3.40      1.51 o 
   0 -13   8       10.43        6.76      1.48 o 
   1 -13   8       31.22       25.71     10.31 o 
   2 -13   8        9.61       11.45      2.18 o 
   3 -13   8        9.45        3.92      2.86 o 
   4 -13   8       15.74       13.85      3.94 o 
  -6 -12   8       13.90       20.16      2.72 o 
  -5 -12   8       39.61       42.54      3.99 o 
  -4 -12   8        0.61        1.53      1.39 o 
  -3 -12   8       12.46       14.74      2.12 o 
  -2 -12   8       14.52       11.68      1.88 o 
  -1 -12   8       34.18       39.11      2.25 o 
   0 -12   8       16.61       16.02      1.68 o 
   1 -12   8        3.63        7.78      1.78 o 
   2 -12   8        5.89        3.18      1.52 o 
   3 -12   8        0.43       -0.24      2.05 o 
   4 -12   8        8.57       11.28      3.73 o 
  -7 -11   8        2.74        4.91      1.76 o 
  -6 -11   8        0.56       -0.20      1.36 o 
  -5 -11   8        5.12        5.86      2.33 o 
  -4 -11   8       11.83        7.73      2.08 o 
  -3 -11   8       43.75       42.28      2.89 o 
  -2 -11   8       22.71       27.70      4.15 o 
  -1 -11   8       30.07       32.91      2.03 o 
   0 -11   8       57.97       51.58      2.40 o 
   1 -11   8       30.39       28.81      2.51 o 
   2 -11   8        4.64        4.20      1.47 o 
   3 -11   8        5.84        7.55      2.88 o 
   4 -11   8        0.32        1.11      2.55 o 
   5 -11   8        5.12        6.98      3.30 o 
  -7 -10   8       25.54       27.72      2.24 o 
  -6 -10   8       33.87       34.49      2.33 o 
  -5 -10   8        9.14        5.43      1.69 o 
  -4 -10   8       10.26       13.40      2.02 o 
  -3 -10   8        1.31        1.63      1.22 o 
  -2 -10   8        2.75        4.46      1.33 o 
  -1 -10   8      195.78      185.81      4.07 o 
   0 -10   8      110.63      111.65      3.57 o 
   1 -10   8       32.33       33.96      2.50 o 
   2 -10   8       18.64       16.67      3.40 o 
   3 -10   8       53.36       45.83      5.03 o 
   4 -10   8       22.42       35.00      4.91 o 
   5 -10   8        4.23        4.79      3.25 o 
   6 -10   8        2.07        1.20      3.13 o 
  -8  -9   8        7.67        6.73      1.48 o 
  -7  -9   8        7.56        4.78      1.31 o 
  -6  -9   8       32.31       32.39      2.19 o 
  -5  -9   8      109.76      118.66      3.50 o 
  -4  -9   8       86.64       98.81      3.07 o 
  -3  -9   8       43.90       40.78      2.60 o 
  -2  -9   8       63.22       61.73      2.33 o 
  -1  -9   8       16.79       14.96      1.39 o 
   0  -9   8       26.31       21.32      1.57 o 
   1  -9   8       51.81       53.81      2.83 o 
   2  -9   8       46.09       45.52      2.69 o 
   3  -9   8        3.37        2.72      2.17 o 
   4  -9   8        5.51        7.00      2.94 o 
   5  -9   8        8.64       15.47      3.97 o 
   6  -9   8        7.10        3.54      3.29 o 
  -8  -8   8        8.17        7.62      1.50 o 
  -7  -8   8       16.42       14.09      1.67 o 
  -6  -8   8       19.94       16.94      1.70 o 
  -5  -8   8       35.23       25.18      3.11 o 
  -4  -8   8       27.13       28.02      2.04 o 
  -3  -8   8        0.04        0.82      0.74 o 
  -2  -8   8      165.15      159.58      5.50 o 
  -1  -8   8       25.82       27.23      1.60 o 
   0  -8   8       43.34       40.90      1.81 o 
   1  -8   8       13.28       13.41      1.62 o 
   2  -8   8       67.18       73.72      3.12 o 
   3  -8   8        9.66       11.19      2.93 o 
   4  -8   8        8.17        9.76      3.00 o 
   5  -8   8       16.59       17.23      3.94 o 
   6  -8   8        3.89        3.18      2.93 o 
  -8  -7   8       17.38       19.78      3.53 o 
  -7  -7   8        1.15        2.72      1.92 o 
  -6  -7   8       20.78       25.48      3.54 o 
  -5  -7   8       35.65       30.70      1.91 o 
  -4  -7   8       86.20       86.95      4.05 o 
  -3  -7   8        4.16        4.04      0.91 o 
  -2  -7   8        8.89       10.19      2.01 o 
  -1  -7   8       94.19       96.00      2.57 o 
   0  -7   8       36.72       40.49      2.23 o 
   1  -7   8      178.05      170.57      4.38 o 
   2  -7   8       25.02       22.10      3.22 o 
   3  -7   8      212.54      213.61      8.97 o 
   4  -7   8       12.63       12.94      3.29 o 
   5  -7   8       13.95       12.08      3.27 o 
   6  -7   8       20.54       28.75      4.67 o 
   7  -7   8        8.27        9.48      3.66 o 
  -8  -6   8        0.31       -0.43      1.87 o 
  -7  -6   8       28.85       30.81      3.89 o 
  -6  -6   8        8.37       11.06      2.72 o 
  -5  -6   8       25.95       23.64      3.03 o 
  -4  -6   8       31.56       31.44      3.17 o 
  -3  -6   8      236.10      244.66      3.60 o 
  -2  -6   8      286.88      302.12      3.94 o 
  -1  -6   8       10.11       12.40      1.85 o 
   0  -6   8      165.50      167.01      3.19 o 
   1  -6   8       24.35       26.82      1.81 o 
   2  -6   8      514.07      522.67     13.56 o 
   3  -6   8      142.73      134.68      7.14 o 
   4  -6   8       21.42       17.83      3.47 o 
   5  -6   8        9.71       13.21      3.27 o 
   6  -6   8       23.53       30.23      4.55 o 
   7  -6   8       25.88       25.47      4.78 o 
  -9  -5   8        7.48        6.16      2.89 o 
  -8  -5   8        9.51       11.50      3.15 o 
  -7  -5   8        3.38        3.46      1.90 o 
  -6  -5   8       37.06       37.52      3.78 o 
  -5  -5   8       90.54       90.97      4.98 o 
  -4  -5   8       39.19       35.09      3.13 o 
  -3  -5   8       29.81       26.35      1.75 o 
  -2  -5   8       63.81       69.63      1.99 o 
  -1  -5   8        0.70        1.07      0.50 o 
   0  -5   8      183.71      196.04      6.32 o 
   1  -5   8       21.81       25.55      2.88 o 
   2  -5   8      397.17      394.79     11.26 o 
   3  -5   8      102.65      110.97      6.23 o 
   4  -5   8       43.90       37.05      4.11 o 
   5  -5   8       15.65       16.69      3.44 o 
   6  -5   8       12.58       12.82      3.49 o 
   7  -5   8        4.93       12.37      3.61 o 
  -9  -4   8        3.00        5.20      2.48 o 
  -8  -4   8        7.13        5.77      2.57 o 
  -7  -4   8       44.35       41.14      4.09 o 
  -6  -4   8        3.41        0.99      1.61 o 
  -5  -4   8      143.16      137.55      5.92 o 
  -4  -4   8      114.91      113.25      5.00 o 
  -3  -4   8       63.06       67.52      5.61 o 
  -2  -4   8       92.78       98.31      2.92 o 
  -1  -4   8       57.56       56.43      1.46 o 
   0  -4   8      114.60      112.12      2.51 o 
   1  -4   8       95.69       94.53      2.70 o 
   2  -4   8      688.49      703.70     15.68 o 
   3  -4   8      286.36      314.95     10.11 o 
   4  -4   8      237.77      244.69      9.28 o 
   5  -4   8        1.51        2.40      2.22 o 
   6  -4   8       75.57       81.55      6.09 o 
  -9  -3   8        5.88        6.08      2.57 o 
  -8  -3   8        5.57        5.75      2.46 o 
  -7  -3   8       32.82       35.34      3.85 o 
  -6  -3   8       58.60       57.61      4.19 o 
  -5  -3   8       77.22       75.05      4.47 o 
  -4  -3   8      136.03      129.15      5.32 o 
  -3  -3   8       80.26       89.40      2.84 o 
  -2  -3   8      151.78      157.66      3.66 o 
  -1  -3   8      671.56      690.51      9.02 o 
   0  -3   8       85.34       95.66      1.98 o 
   1  -3   8      221.23      224.85      4.13 o 
   3  -3   8       18.48       15.10      2.74 o 
   4  -3   8      131.41      122.89      6.30 o 
   5  -3   8       67.00       62.85      4.84 o 
   6  -3   8       15.51       11.19      3.10 o 
  -9  -2   8        5.26        6.56      2.76 o 
  -8  -2   8        7.48        8.99      2.57 o 
  -7  -2   8       33.12       36.22      3.82 o 
  -6  -2   8      152.63      163.62      6.76 o 
  -5  -2   8      242.19      230.09      7.51 o 
  -4  -2   8       40.72       43.85      2.17 o 
  -3  -2   8       41.34       34.95      1.86 o 
  -2  -2   8      448.91      472.24      7.00 o 
  -1  -2   8      428.44      402.56      6.13 o 
   0  -2   8      693.96      692.63      5.94 o 
   1  -2   8      114.42      107.80      2.49 o 
   2  -2   8       26.16       31.20      3.08 o 
   3  -2   8       57.27       57.34      4.16 o 
   4  -2   8       52.40       56.22      4.36 o 
   5  -2   8       21.26       21.43      3.29 o 
   6  -2   8       55.42       71.68      5.34 o 
   7  -2   8        2.27        2.64      2.53 o 
  -9  -1   8        0.35        3.77      2.36 o 
  -8  -1   8       32.21       30.50      3.83 o 
  -7  -1   8        7.66        8.23      2.21 o 
  -6  -1   8       78.08       73.18      4.50 o 
  -5  -1   8        6.29        5.76      2.13 o 
  -4  -1   8       28.98       33.59      3.62 o 
  -3  -1   8       33.61       35.31      1.99 o 
  -2  -1   8      241.94      251.39      6.11 o 
  -1  -1   8      275.07      281.76      4.81 o 
   0  -1   8       18.06       20.86      1.19 o 
   1  -1   8      755.07      751.04     15.18 o 
   2  -1   8      120.24      116.35      5.31 o 
   3  -1   8      138.85      130.78      5.87 o 
   4  -1   8       18.68       21.45      2.96 o 
   5  -1   8      393.59      392.60     11.47 o 
   7  -1   8        6.33        4.38      2.72 o 
  -9   0   8        0.62        1.71      2.12 o 
  -8   0   8       40.03       45.70      4.47 o 
  -7   0   8       25.67       22.56      3.15 o 
  -6   0   8       60.21       65.28      4.35 o 
  -5   0   8      443.73      469.75      7.73 o 
  -4   0   8      145.92      145.78      4.46 o 
  -3   0   8      102.15       93.76      2.89 o 
  -2   0   8       51.76       47.56      1.99 o 
  -1   0   8      154.07      147.70      3.32 o 
   0   0   8      105.05      113.23      2.60 o 
   1   0   8        3.16       10.85      1.97 o 
   2   0   8       80.67       67.81      4.02 o 
   3   0   8        3.80        2.60      1.44 o 
   4   0   8       39.81       47.22      3.85 o 
   5   0   8       18.09       14.91      2.84 o 
   6   0   8       23.53       22.69      3.82 o 
   7   0   8        0.45        0.60      2.16 o 
  -9   1   8        0.35       -0.96      1.85 o 
  -8   1   8       32.17       32.95      3.92 o 
  -7   1   8        7.64        7.07      2.22 o 
  -6   1   8       78.18       71.37      4.50 o 
  -5   1   8        6.30        8.91      1.43 o 
  -4   1   8       28.92       30.29      1.95 o 
  -3   1   8       33.62       31.11      1.81 o 
  -2   1   8      242.01      238.70     10.43 o 
  -1   1   8      274.85      285.16      4.92 o 
   0   1   8       17.94       20.86      1.40 o 
   1   1   8      754.70      769.49     15.13 o 
   2   1   8      120.05      114.72      5.12 o 
   3   1   8      139.12      140.07      5.84 o 
   4   1   8       18.55       14.77      2.76 o 
   5   1   8      393.55      400.10      9.65 o 
   6   1   8        7.18        3.05      2.22 o 
   7   1   8        6.33        8.13      3.08 o 
  -9   2   8        5.26        8.49      2.93 o 
  -8   2   8        7.45        4.47      2.16 o 
  -7   2   8       33.04       40.39      3.99 o 
  -6   2   8      152.54      153.07      6.32 o 
  -5   2   8      242.18      216.36      5.16 o 
  -4   2   8       40.60       48.29      2.35 o 
  -3   2   8       41.41       40.55      2.11 o 
  -2   2   8      448.48      471.60      7.22 o 
  -1   2   8      428.40      413.45      5.19 o 
   0   2   8      693.81      708.19     24.00 o 
   1   2   8      114.44      106.24      3.22 o 
   2   2   8       26.25       27.96      2.84 o 
   3   2   8       57.41       62.04      2.92 o 
   4   2   8       52.30       46.44      7.90 o 
   5   2   8       21.20       21.77      3.42 o 
   6   2   8       55.30       54.44      5.25 o 
   7   2   8        2.28       -0.22      2.19 o 
  -9   3   8        5.86       11.67      3.05 o 
  -8   3   8        5.57        5.10      2.21 o 
  -7   3   8       32.87       31.49      3.73 o 
  -6   3   8       58.75       54.92      4.12 o 
  -5   3   8       77.05       74.33      3.13 o 
  -4   3   8      136.06      134.52      3.91 o 
  -3   3   8       80.59       90.58      3.08 o 
  -2   3   8      151.94      153.33      3.83 o 
  -1   3   8      671.71      698.42      7.48 o 
   0   3   8       85.96       87.66      8.28 o 
   1   3   8      221.30      229.54      4.80 o 
   2   3   8      221.11      214.38      4.98 o 
   3   3   8       18.38       19.94      1.93 o 
   4   3   8      131.60      133.92      4.41 o 
   5   3   8       67.21       56.31      4.84 o 
   6   3   8       15.50       16.31      3.53 o 
   7   3   8        0.57        2.52      2.52 o 
  -9   4   8        3.00        4.33      2.48 o 
  -8   4   8        7.13        2.94      2.07 o 
  -7   4   8       44.34       44.53      4.28 o 
  -6   4   8        3.44        2.19      1.61 o 
  -5   4   8      142.91      132.67      4.22 o 
  -4   4   8      114.96      118.69      5.57 o 
  -3   4   8       63.25       67.43      2.76 o 
  -2   4   8       92.88      100.48      3.17 o 
  -1   4   8       57.31       58.92      5.69 o 
   0   4   8      114.95      110.94      4.42 o 
   1   4   8       95.80       88.71      4.22 o 
   2   4   8      688.56      709.00     10.35 o 
   3   4   8      286.20      294.16      6.38 o 
   4   4   8      237.90      244.00      6.00 o 
   5   4   8        1.50       -0.51      1.69 o 
   6   4   8       75.52       74.71      5.96 o 
   7   4   8       23.00       30.00      4.67 o 
  -9   5   8        7.45        8.16      2.96 o 
  -8   5   8        9.49       12.32      2.94 o 
  -7   5   8        3.36        0.50      1.54 o 
  -6   5   8       37.16       39.16      3.92 o 
  -5   5   8       90.54       90.38      3.61 o 
  -4   5   8       39.22       42.31      3.55 o 
  -3   5   8       29.90       25.51      1.97 o 
  -2   5   8       63.73       69.83      4.21 o 
  -1   5   8        0.70        1.37      1.33 o 
   0   5   8      183.62      200.52      4.28 o 
   1   5   8       21.98       25.16      2.16 o 
   2   5   8      397.36      393.96      7.19 o 
   3   5   8      102.90      104.33      3.79 o 
   4   5   8       43.96       43.35      4.16 o 
   5   5   8       15.69       14.45      3.18 o 
   6   5   8       12.52       12.65      3.30 o 
   7   5   8        4.94        5.78      3.05 o 
  -8   6   8        0.31        1.20      2.00 o 
  -7   6   8       28.93       30.62      3.92 o 
  -6   6   8        8.39        8.23      2.29 o 
  -5   6   8       25.93       28.03      3.34 o 
  -4   6   8       31.43       28.58      5.74 o 
  -3   6   8      236.20      233.93      8.10 o 
  -2   6   8      286.96      308.29      9.22 o 
  -1   6   8       10.03       11.40      2.26 o 
   0   6   8      165.41      171.09      4.03 o 
   1   6   8       24.35       23.99      2.71 o 
   2   6   8      514.00      519.38      8.60 o 
   3   6   8      142.59      142.07      6.35 o 
   4   6   8       21.37       23.24      3.29 o 
   5   6   8        9.70        9.26      2.79 o 
   6   6   8       23.54       24.54      4.11 o 
   7   6   8       25.90       26.53      4.66 o 
  -8   7   8       17.40       21.12      3.77 o 
  -7   7   8        1.16        1.23      1.99 o 
  -6   7   8       20.67       21.56      3.42 o 
  -4   7   8       85.82       87.65      5.25 o 
  -3   7   8        4.13        2.67      1.71 o 
  -2   7   8        8.91       10.92      2.36 o 
  -1   7   8       94.09      107.81      5.36 o 
   0   7   8       36.81       40.88      2.25 o 
   1   7   8      178.17      164.56      4.33 o 
   2   7   8       25.10       25.02      2.07 o 
   3   7   8      212.51      211.87      5.46 o 
   4   7   8       12.65        9.74      2.52 o 
   5   7   8       13.92       12.72      3.08 o 
   6   7   8       20.54       22.92      4.04 o 
   7   7   8        8.26       10.49      3.59 o 
  -4   8   8       27.08       26.24      3.41 o 
  -3   8   8        0.04        0.48      1.39 o 
  -2   8   8      165.15      151.81      6.78 o 
  -1   8   8       25.67       24.65      3.13 o 
   0   8   8       43.35       36.55      2.82 o 
   1   8   8       13.27       15.41      1.73 o 
   2   8   8       67.28       77.98      4.67 o 
   3   8   8        9.74       13.86      2.65 o 
   4   8   8        8.13       10.47      2.72 o 
   5   8   8       16.61        8.81      2.88 o 
   6   8   8        3.86        3.70      2.69 o 
  -3   9   8       43.88       43.80      4.23 o 
  -2   9   8       63.07       64.73      4.69 o 
  -1   9   8       16.80       17.06      2.89 o 
   0   9   8       26.18       26.20      3.29 o 
   1   9   8       51.89       55.25      2.78 o 
   2   9   8       46.04       43.16      3.61 o 
   3   9   8        3.36        0.07      1.66 o 
   4   9   8        5.53        6.78      2.64 o 
   5   9   8        8.66       12.78      3.20 o 
   6   9   8        7.11        3.03      2.69 o 
  -2  10   8        2.74        4.02      2.09 o 
  -1  10   8      195.89      185.83      7.75 o 
   0  10   8      110.59      102.93      5.84 o 
   1  10   8       32.31       34.69      2.99 o 
   2  10   8       18.58       21.89      2.93 o 
   3  10   8       53.43       57.71      4.60 o 
   4  10   8       22.44       23.29      3.70 o 
   5  10   8        4.24        5.78      2.81 o 
   6  10   8        2.07        1.33      2.77 o 
  -1  11   8       30.05       31.27      3.89 o 
   0  11   8       57.99       47.68      4.31 o 
   1  11   8       30.32       36.64      3.92 o 
   2  11   8        4.62        5.90      2.22 o 
   3  11   8        5.87        2.34      1.97 o 
   4  11   8        0.32        0.34      2.05 o 
   5  11   8        5.15       10.87      3.27 o 
   0  12   8       16.60       18.19      3.35 o 
   1  12   8        3.63        4.67      2.34 o 
   2  12   8        5.88        4.19      2.11 o 
   3  12   8        0.44        2.50      2.11 o 
   4  12   8        8.54       13.26      3.27 o 
   3  13   8        9.46       13.38      3.11 o 
   4  13   8       15.79       12.20      3.46 o 
   3  14   8        2.16       -2.12      2.12 o 
  -3 -15   9        3.28        2.25      1.76 o 
  -2 -15   9        8.66        9.22      2.15 o 
  -1 -15   9        5.06        3.95      2.45 o 
   0 -15   9        6.57        3.61      2.65 o 
   1 -15   9        0.82        0.44      1.67 o 
  -4 -14   9        1.13       -0.93      1.81 o 
  -3 -14   9        1.40        3.04      1.71 o 
  -2 -14   9       12.50       19.37      2.52 o 
  -1 -14   9       13.04       17.04      2.38 o 
   0 -14   9        5.11        3.84      1.78 o 
   1 -14   9        8.76        5.03      1.96 o 
   2 -14   9        2.65        2.57      2.60 o 
  -5 -13   9       14.60       20.95      2.73 o 
  -4 -13   9       17.31       23.10      7.36 o 
  -3 -13   9       10.82       13.59      2.19 o 
  -2 -13   9        2.54        3.34      1.47 o 
  -1 -13   9        7.67        6.03      1.92 o 
   0 -13   9       29.70       30.60      8.86 o 
   1 -13   9        2.70        3.46      2.33 o 
   2 -13   9        0.65       -1.90      2.16 o 
   3 -13   9        3.45        4.00      3.01 o 
  -6 -12   9       20.25       23.39      2.94 o 
  -5 -12   9       33.74       35.13      8.66 o 
  -4 -12   9        2.89        3.77      3.17 o 
  -3 -12   9        2.24        2.14      1.31 o 
  -2 -12   9       22.46       24.18      2.46 o 
  -1 -12   9       26.10       31.40      2.69 o 
   0 -12   9        9.34       10.04      3.27 o 
   1 -12   9        4.80        4.10      1.58 o 
   2 -12   9        8.73       10.47      3.17 o 
   3 -12   9        1.04        1.56      2.22 o 
   4 -12   9        6.64        8.16      3.68 o 
  -6 -11   9       15.16       17.99      2.53 o 
  -5 -11   9        0.86       -0.47      1.42 o 
  -4 -11   9        7.75        6.27      1.64 o 
  -3 -11   9        7.66       10.59      2.64 o 
  -2 -11   9       24.88       24.95      3.64 o 
  -1 -11   9        0.57        0.44      0.99 o 
   0 -11   9        1.33        1.61      1.21 o 
   1 -11   9       15.57       16.45      4.18 o 
   2 -11   9        1.53        2.04      2.21 o 
   3 -11   9        3.48        6.16      2.69 o 
   4 -11   9        7.59       14.21      3.94 o 
   5 -11   9        2.45        3.42      3.44 o 
  -7 -10   9        1.25        0.94      1.23 o 
  -6 -10   9       10.89        9.89      1.63 o 
  -5 -10   9       16.39       14.97      2.25 o 
  -4 -10   9       59.82       71.87      3.54 o 
  -3 -10   9       12.93       12.24      2.04 o 
  -2 -10   9       42.68       43.02      2.69 o 
  -1 -10   9       27.08       23.33      2.07 o 
   0 -10   9       10.27        6.79      1.52 o 
   1 -10   9       10.97        7.59      1.58 o 
   2 -10   9        6.01        3.58      2.29 o 
   3 -10   9        1.56        1.85      2.29 o 
   4 -10   9       23.87       17.13      4.07 o 
   5 -10   9       10.06        8.97      3.66 o 
  -7  -9   9        4.76        2.05      1.29 o 
  -6  -9   9        9.41        9.99      1.51 o 
  -5  -9   9        2.41        1.04      1.06 o 
  -4  -9   9        8.62        8.11      1.63 o 
  -3  -9   9       15.39       14.78      1.86 o 
  -2  -9   9        6.70        5.84      1.14 o 
  -1  -9   9       54.71       46.05      2.11 o 
   0  -9   9       53.60       48.47      6.21 o 
   1  -9   9       30.32       28.94      2.30 o 
   2  -9   9       36.73       34.52      4.38 o 
   3  -9   9       78.67       79.52      6.06 o 
   4  -9   9        5.83        4.36      2.89 o 
   5  -9   9        1.52        0.02      2.45 o 
  -8  -8   9       13.01       13.88      1.77 o 
  -7  -8   9       17.27       13.60      1.68 o 
  -6  -8   9       12.37       11.26      1.52 o 
  -5  -8   9        2.62        2.76      1.04 o 
  -4  -8   9       62.93       73.83      2.66 o 
  -3  -8   9       11.42        8.82      1.18 o 
  -2  -8   9        4.35        5.93      1.05 o 
  -1  -8   9       20.02       18.60      1.46 o 
   0  -8   9       95.93      102.34      3.59 o 
   1  -8   9       90.58       90.46      4.90 o 
   2  -8   9       57.05       70.05      5.34 o 
   4  -8   9       18.67       23.74      4.24 o 
   5  -8   9        2.94        2.04      2.82 o 
   6  -8   9        8.44       18.93      4.38 o 
  -8  -7   9        0.37        3.85      2.41 o 
  -7  -7   9       18.25       22.57      3.77 o 
  -6  -7   9       21.34       17.92      3.18 o 
  -5  -7   9       59.75       57.16      2.95 o 
  -4  -7   9       55.27       52.65      2.23 o 
  -3  -7   9        3.23        2.53      0.86 o 
  -2  -7   9       11.13       10.52      1.73 o 
  -1  -7   9       55.82       65.01      2.98 o 
   0  -7   9       55.96       58.14      2.64 o 
   1  -7   9       69.20       70.56      2.93 o 
   2  -7   9      166.78      153.42      7.38 o 
   3  -7   9       12.05       13.67      3.22 o 
   4  -7   9        0.20        0.58      2.07 o 
   5  -7   9       10.73       14.99      3.78 o 
   6  -7   9        5.92        6.71      3.44 o 
  -8  -6   9       21.33       23.14      3.89 o 
  -7  -6   9       34.92       36.16      4.21 o 
  -6  -6   9        3.01        4.30      2.04 o 
  -5  -6   9       74.67       65.19      4.62 o 
  -4  -6   9       13.53       13.45      2.41 o 
  -3  -6   9        4.13        5.83      0.83 o 
  -2  -6   9        0.43        1.90      0.68 o 
  -1  -6   9      112.25      106.53      4.35 o 
   0  -6   9      171.13      158.80      4.11 o 
   1  -6   9      188.54      168.38      4.28 o 
   2  -6   9       15.19       12.46      2.70 o 
   3  -6   9       51.93       56.63      5.10 o 
   4  -6   9       47.22       48.44      4.93 o 
   5  -6   9        5.01        4.06      2.72 o 
   6  -6   9       11.78       15.80      3.92 o 
  -9  -5   9        2.42        1.95      2.31 o 
  -8  -5   9        2.93        5.73      2.38 o 
  -7  -5   9       44.30       49.17      4.69 o 
  -6  -5   9       39.12       38.37      3.97 o 
  -5  -5   9        1.36       -1.03      1.49 o 
  -4  -5   9       65.52       64.64      4.12 o 
  -3  -5   9       46.59       47.84      3.08 o 
  -2  -5   9      163.36      172.92      2.89 o 
  -1  -5   9      135.55      141.04      2.76 o 
   0  -5   9        5.59        5.40      0.82 o 
   2  -5   9       66.16       62.33      4.64 o 
   3  -5   9       45.61       55.81      4.89 o 
   4  -5   9        1.07       -0.60      1.78 o 
   5  -5   9       17.59       17.32      3.61 o 
   6  -5   9        9.90        4.11      2.76 o 
   7  -5   9        5.81        7.00      3.30 o 
  -9  -4   9        6.03        9.64      2.88 o 
  -8  -4   9       17.75       23.72      3.70 o 
  -7  -4   9       67.83       64.18      4.83 o 
  -6  -4   9       44.73       54.60      4.43 o 
  -5  -4   9      109.33      112.38      5.55 o 
  -4  -4   9       25.37       22.50      2.06 o 
  -3  -4   9       42.24       50.20      3.87 o 
  -2  -4   9       77.72       84.11      2.83 o 
  -1  -4   9      333.29      349.82      4.00 o 
   0  -4   9      142.55      149.56      2.75 o 
   1  -4   9       14.81       10.05      2.26 o 
   2  -4   9      461.85      448.02     12.39 o 
   3  -4   9      286.23      303.23     10.17 o 
   4  -4   9       70.89       76.98      5.55 o 
   5  -4   9        9.40        7.10      2.69 o 
   6  -4   9       32.41       33.25      4.59 o 
  -9  -3   9        7.08        8.80      3.10 o 
  -8  -3   9        5.42        5.68      2.52 o 
  -7  -3   9       24.57       27.30      3.56 o 
  -6  -3   9       45.15       48.59      4.11 o 
  -5  -3   9       72.01       76.08      4.45 o 
  -4  -3   9       75.25       75.89      2.85 o 
  -3  -3   9      137.57      132.22      3.59 o 
  -2  -3   9        2.10        1.89      0.84 o 
  -1  -3   9       49.67       44.73      1.66 o 
   0  -3   9      397.73      386.87      4.71 o 
   1  -3   9       75.25       66.87      4.18 o 
   2  -3   9        0.46        0.75      1.52 o 
   3  -3   9       49.19       41.11      3.94 o 
   4  -3   9       24.25       25.88      3.59 o 
   5  -3   9       21.86       19.77      3.39 o 
   6  -3   9       10.32       17.05      3.56 o 
  -9  -2   9       18.70       17.56      3.53 o 
  -8  -2   9        0.78       -1.44      1.63 o 
  -7  -2   9        2.60        3.06      1.92 o 
  -6  -2   9        4.28        3.89      1.92 o 
  -5  -2   9        1.16        3.23      1.59 o 
  -4  -2   9      104.55      113.13      3.47 o 
  -3  -2   9       20.23       20.16      1.60 o 
  -2  -2   9      216.34      197.66      4.30 o 
  -1  -2   9       66.06       62.06      3.96 o 
   0  -2   9       95.00       99.75      1.68 o 
   1  -2   9       71.88       72.41      4.31 o 
   2  -2   9      104.86      114.64      5.58 o 
   3  -2   9       81.48       85.90      5.15 o 
   4  -2   9        7.68        8.25      2.34 o 
   5  -2   9       39.08       47.12      4.43 o 
   6  -2   9       28.29       24.05      3.80 o 
   7  -2   9       19.60       30.36      4.81 o 
  -9  -1   9       19.08       25.83      4.12 o 
  -8  -1   9       31.31       26.20      3.65 o 
  -7  -1   9       15.36       15.03      2.86 o 
  -6  -1   9       25.82       23.24      3.05 o 
  -5  -1   9      168.10      163.13      4.37 o 
  -4  -1   9       15.53       15.78      1.58 o 
  -3  -1   9       47.76       50.35      2.29 o 
  -2  -1   9      145.27      143.74      3.57 o 
  -1  -1   9       86.32       81.94      2.82 o 
   0  -1   9      140.17      143.52      3.11 o 
   1  -1   9       93.30       95.06      4.98 o 
   2  -1   9      206.01      221.59      7.77 o 
   3  -1   9       90.82      103.63      5.46 o 
   4  -1   9      171.43      158.26      7.02 o 
   5  -1   9       24.86       24.58      3.53 o 
   6  -1   9       18.96       12.72      3.18 o 
   7  -1   9       18.43       21.60      4.26 o 
  -9   0   9        4.74        4.35      2.58 o 
  -8   0   9        7.23       17.85      3.32 o 
  -7   0   9        0.76        0.53      1.52 o 
  -6   0   9       69.64       68.07      4.48 o 
  -5   0   9       25.57       21.96      1.91 o 
  -4   0   9       98.66      114.33      3.53 o 
  -3   0   9       60.88       69.78      2.65 o 
  -2   0   9       15.59       17.52      1.43 o 
  -1   0   9       48.54       51.69      2.04 o 
   0   0   9        3.83        5.21      0.82 o 
   1   0   9       13.91       12.75      2.19 o 
   2   0   9       82.08       76.26      4.59 o 
   3   0   9        0.01       -1.30      1.30 o 
   4   0   9        2.15        3.46      1.95 o 
   5   0   9       52.33       58.08      3.47 o 
   6   0   9        4.79        3.10      2.26 o 
   7   0   9        0.60        2.46      2.43 o 
  -9   1   9       19.10       20.54      3.83 o 
  -8   1   9       31.27       29.78      3.85 o 
  -7   1   9       15.25       11.21      2.62 o 
  -6   1   9       25.87       18.69      2.94 o 
  -5   1   9      168.08      158.10      4.89 o 
  -4   1   9       15.51       14.99      1.62 o 
  -3   1   9       47.70       46.70      2.37 o 
  -2   1   9      145.24      142.99      3.67 o 
  -1   1   9       86.45       78.78      2.53 o 
   0   1   9      140.00      150.29      3.31 o 
   1   1   9       93.46      101.54      4.96 o 
   2   1   9      205.97      215.63      7.53 o 
   3   1   9       90.52       91.31      5.07 o 
   4   1   9      171.08      155.38      6.08 o 
   5   1   9       24.83       20.88      2.41 o 
   6   1   9       18.89       15.71      3.53 o 
   7   1   9       18.45       17.49      3.87 o 
  -9   2   9       18.71       20.11      3.75 o 
  -8   2   9        0.78        1.10      1.93 o 
  -7   2   9        2.61        3.59      1.88 o 
  -6   2   9        4.28        3.28      1.25 o 
  -5   2   9        1.16        0.79      1.85 o 
  -4   2   9      104.76      111.90      3.89 o 
  -3   2   9       20.26       21.42      1.72 o 
  -2   2   9      216.23      204.72      4.50 o 
  -1   2   9       66.09       58.53      1.66 o 
   0   2   9       94.88      101.99      3.11 o 
   1   2   9       71.68       72.25      2.88 o 
   2   2   9      104.95      105.96      3.71 o 
   3   2   9       81.43       80.02      3.42 o 
   4   2   9        7.73        5.90      1.67 o 
   5   2   9       39.20       34.93      4.14 o 
   6   2   9       28.27       21.72      3.83 o 
   7   2   9       19.60       19.97      4.12 o 
  -9   3   9        7.08        6.11      2.86 o 
  -8   3   9        5.43        2.24      2.09 o 
  -7   3   9       24.54       23.72      3.46 o 
  -6   3   9       45.13       48.22      2.91 o 
  -5   3   9       72.02       76.52      4.04 o 
  -4   3   9       75.12       87.13      3.32 o 
  -3   3   9      137.62      129.16      4.60 o 
  -2   3   9        2.07        2.67      1.27 o 
  -1   3   9       49.92       50.80      3.65 o 
   0   3   9      397.52      393.15      8.26 o 
   1   3   9       75.18       70.15      2.78 o 
   2   3   9        0.46       -0.39      0.92 o 
   3   3   9       49.31       44.76      2.72 o 
   4   3   9       24.16       22.71      2.98 o 
   5   3   9       21.79       26.61      3.80 o 
   6   3   9       10.32       13.13      3.32 o 
   7   3   9        2.29        1.23      2.55 o 
  -9   4   9        6.01       10.11      3.05 o 
  -8   4   9       17.77       17.47      3.47 o 
  -7   4   9       67.74       68.92      4.93 o 
  -6   4   9       44.72       41.80      3.34 o 
  -5   4   9      109.37      101.93      3.82 o 
  -4   4   9       25.35       22.95      2.04 o 
  -3   4   9       42.19       49.42      7.19 o 
  -2   4   9       77.68       79.42      5.49 o 
  -1   4   9      333.18      348.26      9.82 o 
   0   4   9      142.72      150.23      3.75 o 
   1   4   9       14.89       17.53      2.18 o 
   2   4   9      461.14      468.75      8.24 o 
   3   4   9      285.93      297.33     14.96 o 
   4   4   9       70.97       86.67      3.85 o 
   5   4   9        9.40        6.42      2.57 o 
   6   4   9       32.44       36.42      4.79 o 
   7   4   9       10.56       13.08      3.80 o 
  -9   5   9        2.42        4.14      2.57 o 
  -8   5   9        2.93        3.22      2.36 o 
  -7   5   9       44.26       47.78      4.62 o 
  -6   5   9       39.10       30.88      3.68 o 
  -5   5   9        1.37        2.06      1.41 o 
  -4   5   9       65.51       64.01      3.07 o 
  -3   5   9       46.63       45.93      2.49 o 
  -2   5   9      163.20      176.83      6.93 o 
  -1   5   9      135.45      151.18      6.35 o 
   0   5   9        5.60        4.35      1.06 o 
   1   5   9      263.79      267.82      5.65 o 
   2   5   9       66.51       64.60      3.00 o 
   3   5   9       45.54       49.22      2.87 o 
   4   5   9        1.05        0.60      1.68 o 
   5   5   9       17.56       16.70      3.44 o 
   6   5   9        9.94        8.45      2.98 o 
   7   5   9        5.78        6.88      3.17 o 
  -8   6   9       21.33       15.87      3.41 o 
  -7   6   9       34.91       33.46      4.07 o 
  -6   6   9        3.02        3.83      2.05 o 
  -5   6   9       74.66       75.68      3.48 o 
  -4   6   9       13.53       12.33      1.81 o 
  -3   6   9        4.14        2.67      1.83 o 
  -2   6   9        0.42       -0.24      1.44 o 
  -1   6   9      112.59      100.79      5.46 o 
   0   6   9      170.78      152.77      6.62 o 
   1   6   9      188.50      177.71      4.58 o 
   2   6   9       15.15       12.27      1.70 o 
   3   6   9       52.02       58.33      3.11 o 
   4   6   9       47.30       45.90      4.38 o 
   5   6   9        5.05        1.71      2.05 o 
   6   6   9       11.73        7.58      3.03 o 
  -8   7   9        0.36        0.96      2.16 o 
  -7   7   9       18.28       17.63      3.53 o 
  -6   7   9       21.34       22.66      3.53 o 
  -5   7   9       59.68       56.63      4.71 o 
  -4   7   9       55.17       45.46      4.19 o 
  -3   7   9        3.22        5.24      1.92 o 
  -2   7   9       11.14        9.00      2.43 o 
  -1   7   9       55.71       58.48      4.36 o 
   0   7   9       56.01       59.15      4.31 o 
   1   7   9       69.09       66.69      3.52 o 
   2   7   9      166.68      158.22      7.65 o 
   3   7   9       12.05       12.91      2.74 o 
   4   7   9        0.19       -0.86      1.56 o 
   5   7   9       10.71        9.14      2.91 o 
   6   7   9        5.94        5.90      2.81 o 
  -4   8   9       62.95       74.48      5.20 o 
  -3   8   9       11.45       14.65      2.77 o 
  -2   8   9        4.35        6.21      2.14 o 
  -1   8   9       20.00       19.51      3.06 o 
   0   8   9       96.10       87.82      5.25 o 
   1   8   9       90.48       87.38      3.37 o 
   2   8   9       56.95       60.41      3.15 o 
   3   8   9       74.95       82.17      5.15 o 
   4   8   9       18.72       19.89      3.46 o 
   5   8   9        2.93        3.00      2.29 o 
   6   8   9        8.42       11.83      3.49 o 
  -4   9   9        8.57        8.28      2.52 o 
  -3   9   9       15.37       13.50      3.08 o 
  -2   9   9        6.70        8.18      2.57 o 
  -1   9   9       54.60       37.48      4.00 o 
   0   9   9       53.65       61.08      4.86 o 
   1   9   9       30.27       28.38      3.46 o 
   2   9   9       36.72       33.96      2.54 o 
   3   9   9       78.61       82.10      5.32 o 
   4   9   9        5.83        4.40      2.40 o 
   5   9   9        1.53       -0.63      2.07 o 
  -3  10   9       12.95       11.88      2.96 o 
  -2  10   9       42.70       39.60      4.26 o 
  -1  10   9       27.08       27.30      3.58 o 
   0  10   9       10.28        6.85      2.53 o 
   1  10   9       10.99        9.07      2.69 o 
   2  10   9        6.01        3.13      1.97 o 
   3  10   9        1.55        0.53      1.90 o 
   4  10   9       23.82       23.88      3.78 o 
   5  10   9       10.03       12.82      3.54 o 
  -2  11   9       24.93       18.36      3.44 o 
  -1  11   9        0.58        1.10      1.97 o 
   0  11   9        1.31        3.23      2.11 o 
   1  11   9       15.55       12.19      2.98 o 
   3  11   9        3.48        3.97      2.38 o 
   4  11   9        7.58       10.71      3.15 o 
   5  11   9        2.46        3.46      2.76 o 
  -1  12   9       26.02       26.24      3.92 o 
   0  12   9        9.32       10.95      3.08 o 
   1  12   9        4.81        9.50      2.82 o 
   3  12   9        1.03        2.57      2.46 o 
   4  12   9        6.64        2.17      2.46 o 
  -3 -14  10        0.18        0.05      1.65 o 
  -2 -14  10        0.02        0.45      1.56 o 
  -1 -14  10        2.17        4.19      2.21 o 
   0 -14  10        0.92       -0.19      1.48 o 
   1 -14  10        4.92        7.79      3.41 o 
  -5 -13  10       17.79       18.08      3.78 o 
  -4 -13  10        0.20       -0.42      1.52 o 
  -3 -13  10        9.69       12.45      5.68 o 
  -2 -13  10        0.21        4.45      1.64 o 
  -1 -13  10       20.20       30.21      3.89 o 
   0 -13  10        1.97        1.12      1.45 o 
   1 -13  10        0.76        2.69      2.45 o 
   2 -13  10        0.17       -0.03      2.55 o 
  -5 -12  10        2.80        1.09      1.63 o 
  -4 -12  10        4.85        4.20      1.70 o 
  -3 -12  10        2.15        1.79      2.84 o 
  -2 -12  10       11.83       11.16      2.59 o 
  -1 -12  10       12.06       16.02      3.03 o 
   0 -12  10        3.87        5.89      2.94 o 
   1 -12  10        1.40        4.74      2.69 o 
   2 -12  10        4.30        5.58      3.03 o 
   3 -12  10       21.64       25.59      4.84 o 
  -6 -11  10        0.88        1.70      1.99 o 
  -5 -11  10       18.00       18.30      2.48 o 
  -4 -11  10        7.61       12.48      2.10 o 
  -3 -11  10       13.16       11.91      1.96 o 
  -2 -11  10        4.76        5.37      1.56 o 
  -1 -11  10       11.15       12.05      1.92 o 
   0 -11  10        1.09       -0.56      1.17 o 
   1 -11  10        4.74        6.71      2.64 o 
   2 -11  10        5.89        7.84      2.94 o 
   3 -11  10        6.12        6.01      3.15 o 
   4 -11  10       11.54       14.07      4.00 o 
  -7 -10  10        2.37        0.01      1.24 o 
  -6 -10  10        4.91        4.47      1.37 o 
  -5 -10  10       20.45       23.19      5.70 o 
  -4 -10  10        8.11        9.88      1.94 o 
  -3 -10  10        8.10        6.55      1.92 o 
  -2 -10  10        7.70        6.06      2.77 o 
  -1 -10  10       34.66       32.20      2.66 o 
   0 -10  10        2.37        2.09      1.38 o 
   1 -10  10       66.59       81.96      5.92 o 
   2 -10  10       13.96        7.43      2.74 o 
   3 -10  10       14.35       18.47      4.00 o 
   4 -10  10        1.95        0.82      2.91 o 
   5 -10  10       13.88       15.32      4.28 o 
  -7  -9  10       11.96       12.94      2.44 o 
  -6  -9  10        5.38        4.71      1.78 o 
  -5  -9  10       29.29       29.08      2.70 o 
  -4  -9  10       91.23       92.17      3.09 o 
  -3  -9  10        8.41        9.17      1.81 o 
  -2  -9  10        5.55        7.23      2.27 o 
  -1  -9  10       86.05       79.73      2.82 o 
   0  -9  10       88.31       88.33      3.57 o 
   1  -9  10        2.23        0.84      2.00 o 
   2  -9  10        5.92        9.74      2.88 o 
   3  -9  10        6.91        8.03      2.79 o 
   4  -9  10        8.64        4.91      3.01 o 
   5  -9  10        3.19        7.86      3.61 o 
  -7  -8  10       21.08       20.08      4.76 o 
  -6  -8  10       35.27       33.21      2.23 o 
  -5  -8  10        0.64        0.95      0.99 o 
  -4  -8  10       43.42       44.99      2.28 o 
  -3  -8  10        1.39        0.86      0.85 o 
  -2  -8  10       62.37       64.45      2.40 o 
  -1  -8  10       43.71       36.29      2.40 o 
   0  -8  10        3.84        1.36      1.04 o 
   1  -8  10       38.99       30.12      3.87 o 
   2  -8  10       43.73       43.51      4.66 o 
   3  -8  10        1.81        2.33      2.34 o 
   4  -8  10        0.27       -2.17      2.28 o 
   5  -8  10        0.73        1.99      2.91 o 
  -8  -7  10        7.73       11.47      3.27 o 
  -7  -7  10       28.83       25.36      3.92 o 
  -6  -7  10       18.34       21.91      3.47 o 
  -5  -7  10       40.20       38.77      2.20 o 
  -4  -7  10       31.86       31.41      1.92 o 
  -3  -7  10       47.94       47.37      3.10 o 
  -2  -7  10       17.99       19.11      2.19 o 
  -1  -7  10       79.66       76.91      4.34 o 
   0  -7  10      233.10      232.52      5.49 o 
   2  -7  10      107.92       99.30      6.26 o 
   3  -7  10       10.45        9.07      3.03 o 
   4  -7  10       14.40       13.33      3.42 o 
   5  -7  10       18.11       23.00      4.38 o 
   6  -7  10        2.78        4.23      3.25 o 
  -8  -6  10       20.31       17.89      3.77 o 
  -7  -6  10       99.53      111.68      6.67 o 
  -6  -6  10       26.92       26.61      3.66 o 
  -5  -6  10       23.95       29.08      3.46 o 
  -4  -6  10       51.66       53.07      3.89 o 
  -3  -6  10        2.84        1.76      0.71 o 
  -2  -6  10       32.09       32.97      1.82 o 
  -1  -6  10       74.90       81.81      2.42 o 
   0  -6  10       70.13       69.18      2.87 o 
   1  -6  10      261.30      263.66      9.46 o 
   2  -6  10       42.38       52.77      4.76 o 
   3  -6  10        3.22        3.82      2.45 o 
   4  -6  10        1.86        1.44      2.41 o 
   5  -6  10        3.19        5.05      3.00 o 
   6  -6  10       14.96       16.79      4.19 o 
  -8  -5  10        4.35        1.52      2.19 o 
  -7  -5  10       20.85       22.87      3.68 o 
  -6  -5  10       68.92       65.79      4.89 o 
  -5  -5  10        7.60        5.94      2.22 o 
  -4  -5  10       14.52        8.93      2.12 o 
  -3  -5  10       71.94       64.65      2.82 o 
  -2  -5  10       54.91       51.56      1.65 o 
  -1  -5  10      335.48      332.05      4.89 o 
   0  -5  10      202.41      199.22      5.68 o 
   1  -5  10      365.77      372.32     11.19 o 
   2  -5  10      108.66      119.33      6.56 o 
   3  -5  10       67.32       66.99      5.19 o 
   4  -5  10        3.59        6.02      2.48 o 
   5  -5  10       16.62       17.34      3.65 o 
   6  -5  10       12.67       14.38      3.89 o 
  -8  -4  10       31.42       36.22      4.47 o 
  -7  -4  10       61.14       64.68      5.08 o 
  -6  -4  10       38.99       44.36      4.19 o 
  -5  -4  10      116.22      115.00      5.63 o 
  -4  -4  10       95.18      107.03      3.52 o 
  -3  -4  10      175.92      187.81      4.57 o 
  -2  -4  10      236.29      247.20      7.85 o 
  -1  -4  10      253.24      243.58      3.30 o 
   0  -4  10       80.02       83.20      4.77 o 
   1  -4  10      335.38      335.88     10.23 o 
   2  -4  10       24.51       20.35      3.23 o 
   3  -4  10       35.28       27.93      3.75 o 
   4  -4  10       22.77       21.50      3.68 o 
   5  -4  10       14.35       14.80      3.49 o 
   6  -4  10       28.60       23.84      4.23 o 
  -9  -3  10       16.56       15.47      3.47 o 
  -8  -3  10        8.85        7.60      2.74 o 
  -7  -3  10       10.40        6.74      2.46 o 
  -6  -3  10       33.91       26.92      3.47 o 
  -5  -3  10      103.19      108.80      5.46 o 
  -4  -3  10       92.07       83.17      3.16 o 
  -3  -3  10       10.25        9.69      1.40 o 
  -2  -3  10      204.61      198.12      4.56 o 
  -1  -3  10      286.65      274.74      4.15 o 
   0  -3  10      119.31      116.96      3.17 o 
   1  -3  10      287.77      266.27      8.90 o 
   2  -3  10       51.88       47.10      4.14 o 
   3  -3  10        3.86        2.29      1.76 o 
   4  -3  10        9.34        7.33      2.58 o 
   5  -3  10       28.58       24.75      3.83 o 
   6  -3  10        6.10        5.22      2.86 o 
  -9  -2  10        7.79        7.07      2.84 o 
  -8  -2  10       37.66       36.13      4.24 o 
  -7  -2  10       33.51       32.02      3.83 o 
  -6  -2  10        5.68        6.08      2.26 o 
  -5  -2  10       45.00       43.92      3.73 o 
  -4  -2  10      159.01      163.03      4.35 o 
  -3  -2  10       46.07       46.50      2.32 o 
  -2  -2  10      135.74      124.21      3.53 o 
  -1  -2  10       56.13       57.78      2.30 o 
   0  -2  10       48.92       54.29      3.94 o 
   1  -2  10      204.67      200.28      7.65 o 
   2  -2  10       57.62       65.26      4.54 o 
   3  -2  10        7.55        9.86      2.50 o 
   4  -2  10       14.33       10.58      2.81 o 
   5  -2  10       18.12       29.34      4.04 o 
   6  -2  10       12.96       16.28      3.65 o 
   7  -2  10       10.70       11.83      3.61 o 
  -9  -1  10        1.86        2.64      2.38 o 
  -8  -1  10        4.16        4.02      2.34 o 
  -7  -1  10       24.11       19.03      3.30 o 
  -6  -1  10        0.92        1.37      1.56 o 
  -5  -1  10       94.85      102.68      3.58 o 
  -4  -1  10       90.64       77.76      5.94 o 
  -3  -1  10        9.60        8.59      1.31 o 
  -2  -1  10       62.92       63.65      2.50 o 
  -1  -1  10      188.88      194.81      4.17 o 
   0  -1  10       14.46       15.45      2.40 o 
   1  -1  10       36.20       36.10      3.47 o 
   2  -1  10      120.33      120.10      6.02 o 
   3  -1  10        3.77        1.33      1.71 o 
   4  -1  10      152.83      150.97      7.15 o 
   5  -1  10       42.27       39.47      4.24 o 
   6  -1  10        1.83        1.63      2.26 o 
   7  -1  10        1.36        2.70      2.48 o 
  -9   0  10       75.55       84.34      6.30 o 
  -8   0  10        2.22        2.72      1.99 o 
  -7   0  10       94.03       84.84      5.56 o 
  -6   0  10       84.75       79.11      5.00 o 
  -5   0  10      134.42      135.65      7.76 o 
  -4   0  10      153.21      153.32      4.27 o 
  -3   0  10      134.68      125.75      6.88 o 
  -2   0  10       39.12       36.68      3.94 o 
  -1   0  10        5.19        4.52      0.96 o 
   0   0  10      159.87      152.89      6.30 o 
   1   0  10      226.75      209.37      7.62 o 
   2   0  10        0.65        0.82      1.52 o 
   3   0  10       53.37       39.89      3.83 o 
   4   0  10       18.56       16.12      3.22 o 
   5   0  10       17.66       17.66      2.36 o 
   6   0  10        7.28        5.92      2.64 o 
   7   0  10        8.27       12.48      3.58 o 
  -9   1  10        1.88        4.57      2.57 o 
  -8   1  10        4.16        3.68      2.31 o 
  -7   1  10       23.99       19.73      3.32 o 
  -6   1  10        0.90        1.42      1.85 o 
  -5   1  10       94.79       99.54      3.69 o 
  -4   1  10       90.92       80.59      3.41 o 
  -3   1  10        9.67       10.05      1.38 o 
  -2   1  10       62.87       66.04      2.62 o 
  -1   1  10      188.81      197.99      4.29 o 
   0   1  10       14.44       14.55      2.50 o 
   1   1  10       36.23       26.55      3.05 o 
   2   1  10      120.52      126.65      6.06 o 
   3   1  10        3.77        3.08      2.05 o 
   4   1  10      152.99      143.52      5.00 o 
   5   1  10       42.25       41.03      3.15 o 
   6   1  10        1.84        0.41      2.12 o 
   7   1  10        1.36       -1.03      2.16 o 
  -9   2  10        7.78       17.94      3.75 o 
  -8   2  10       37.70       37.79      4.36 o 
  -7   2  10       33.56       33.12      3.97 o 
  -6   2  10        5.65        5.76      1.47 o 
  -5   2  10       45.03       42.14      3.60 o 
  -4   2  10      158.67      165.77      4.57 o 
  -3   2  10       45.87       47.99      2.43 o 
  -2   2  10      135.90      132.86      3.70 o 
  -1   2  10       56.22       59.20      2.41 o 
   0   2  10       48.83       54.87      2.42 o 
   1   2  10      205.12      210.33      5.12 o 
   2   2  10       57.52       55.85      2.92 o 
   3   2  10        7.51        8.64      1.64 o 
   4   2  10       14.34       16.02      2.13 o 
   5   2  10       18.12       17.42      3.46 o 
   6   2  10       12.93       13.26      3.41 o 
   7   2  10       10.74        6.86      3.10 o 
  -9   3  10       16.58       15.80      3.66 o 
  -8   3  10        8.84        9.14      2.93 o 
  -7   3  10       10.38        5.68      2.33 o 
  -6   3  10       33.95       26.01      3.59 o 
  -5   3  10      103.41      114.67      4.09 o 
  -4   3  10       91.87       85.68      4.90 o 
  -3   3  10       10.36        9.22      1.43 o 
  -2   3  10      204.07      194.62      4.75 o 
  -1   3  10      286.78      272.20      8.71 o 
   0   3  10      119.39      118.01      5.21 o 
   1   3  10      288.18      265.50      5.77 o 
   2   3  10       52.05       58.98      2.93 o 
   3   3  10        3.85        1.48      1.12 o 
   4   3  10        9.31        6.14      1.68 o 
   5   3  10       28.66       33.43      4.21 o 
   6   3  10        6.12        0.31      2.21 o 
  -8   4  10       31.45       36.39      4.43 o 
  -7   4  10       61.17       64.11      4.93 o 
  -6   4  10       38.86       42.84      2.95 o 
  -5   4  10      116.08      101.25      3.92 o 
  -4   4  10       94.98      100.89      5.13 o 
  -3   4  10      175.55      186.18      4.95 o 
  -2   4  10      236.39      241.56      5.43 o 
  -1   4  10      253.19      242.93      8.33 o 
   0   4  10       80.28       78.27      4.91 o 
   1   4  10      334.92      330.70     15.46 o 
   2   4  10       24.41       24.47      2.15 o 
   3   4  10       35.32       31.26      3.94 o 
   4   4  10       22.78       17.34      4.75 o 
   5   4  10       14.35       19.00      3.61 o 
   6   4  10       28.53       30.34      4.57 o 
  -8   5  10        4.32        0.12      1.83 o 
  -7   5  10       20.80       19.84      3.51 o 
  -6   5  10       69.00       72.12      3.62 o 
  -5   5  10        7.55        3.29      1.99 o 
  -4   5  10       14.42       13.09      2.64 o 
  -3   5  10       71.93       70.52      6.02 o 
  -2   5  10       54.92       43.18      3.83 o 
  -1   5  10      335.22      330.90     10.08 o 
   0   5  10      202.69      185.77      7.43 o 
   1   5  10      365.98      382.94      7.20 o 
   2   5  10      108.56      105.30      3.90 o 
   3   5  10       67.30       70.57      4.00 o 
   4   5  10        3.55        2.45      1.95 o 
   5   5  10       16.61       21.31      3.77 o 
   6   5  10       12.70       10.39      3.29 o 
  -8   6  10       20.31       19.68      3.83 o 
  -7   6  10       99.62      112.74      6.78 o 
  -6   6  10       26.82       22.66      3.61 o 
  -5   6  10       23.95       16.22      2.09 o 
  -4   6  10       51.55       59.07      3.18 o 
  -3   6  10        2.77        0.12      1.54 o 
  -2   6  10       32.12       34.81      3.75 o 
  -1   6  10       74.86       83.01      5.08 o 
   0   6  10       70.25       71.76      4.83 o 
   1   6  10      261.05      266.53      5.94 o 
   2   6  10       42.37       47.06      2.80 o 
   3   6  10        3.23        2.20      1.37 o 
   4   6  10        1.86       -0.05      1.78 o 
   5   6  10        3.21        3.15      2.36 o 
   6   6  10       14.95       14.74      3.73 o 
  -8   7  10        7.72       11.18      3.15 o 
  -7   7  10       28.93       25.76      4.11 o 
  -6   7  10       18.29       19.08      3.47 o 
  -5   7  10       40.17       31.25      3.95 o 
  -4   7  10       31.94       31.87      3.82 o 
  -3   7  10       47.98       54.08      4.48 o 
  -2   7  10       17.88       16.86      3.01 o 
  -1   7  10       79.76       69.44      4.84 o 
   1   7  10      132.95      133.75      6.61 o 
   2   7  10      107.97      112.35      4.07 o 
   3   7  10       10.42       11.12      1.89 o 
   4   7  10       14.37        9.74      2.84 o 
   5   7  10       18.08       21.63      3.90 o 
   6   7  10        2.78        2.16      2.58 o 
  -5   8  10        0.65        1.76      1.85 o 
  -4   8  10       43.34       41.62      4.35 o 
  -3   8  10        1.41       -0.80      1.49 o 
  -2   8  10       62.27       60.69      4.96 o 
  -1   8  10       43.83       34.14      3.82 o 
   0   8  10        3.84        2.96      2.09 o 
   1   8  10       38.99       42.10      4.11 o 
   2   8  10       43.77       45.47      2.89 o 
   3   8  10        1.80        0.74      1.66 o 
   4   8  10        0.27        1.81      1.90 o 
   5   8  10        0.73        1.03      2.26 o 
  -4   9  10       91.18       96.15      6.26 o 
  -3   9  10        8.39        7.80      2.58 o 
  -2   9  10        5.51        5.82      2.33 o 
  -1   9  10       86.07       90.76      5.89 o 
   0   9  10       88.25       87.73      5.68 o 
   1   9  10        2.21        3.59      2.29 o 
   2   9  10        5.89        2.57      2.29 o 
   3   9  10        6.88        5.96      2.52 o 
   4   9  10        8.66        8.52      2.82 o 
   5   9  10        3.17        6.16      2.96 o 
  -3  10  10        8.07       11.28      3.00 o 
  -2  10  10        7.77        7.62      2.74 o 
  -1  10  10       34.69       22.95      3.65 o 
   0  10  10        2.37        0.24      2.00 o 
   1  10  10       66.51       91.65      6.08 o 
   3  10  10       14.34       17.34      3.17 o 
   4  10  10        1.94        4.04      2.64 o 
   5  10  10       13.90       13.59      3.87 o 
  -3  11  10       13.21       14.12      3.30 o 
  -2  11  10        4.74        4.07      2.45 o 
  -1  11  10       11.16       13.16      3.10 o 
   0  11  10        1.11       -0.24      2.09 o 
   1  11  10        4.75        6.66      2.76 o 
   4  11  10       11.52       10.95      3.34 o 
  -2  12  10       11.86       12.99      3.47 o 
  -1  12  10       12.09       16.79      3.61 o 
   0  12  10        3.88        2.28      2.38 o 
   1  12  10        1.41        3.61      2.52 o 
  -1  13  10       20.19       29.71      4.38 o 
   0  13  10        1.96        0.48      2.26 o 
  -2 -14  11        2.41        3.35      2.52 o 
  -1 -14  11        2.95        0.67      2.17 o 
   0 -14  11        1.20       -0.58      2.16 o 
  -4 -13  11        1.51        1.07      2.23 o 
  -3 -13  11        2.98        8.88      2.94 o 
  -2 -13  11        7.06        5.80      2.46 o 
  -1 -13  11        9.15        8.40      2.70 o 
   0 -13  11        0.24        0.33      1.42 o 
   1 -13  11        1.85        1.88      2.93 o 
   2 -13  11        6.42        4.57      3.22 o 
  -5 -12  11        4.38        7.85      2.15 o 
  -4 -12  11        4.37        6.01      2.11 o 
  -3 -12  11        3.74        1.60      1.50 o 
  -2 -12  11       14.11       19.01      3.25 o 
  -1 -12  11        0.68        0.26      1.80 o 
   0 -12  11        4.46        4.29      1.66 o 
   1 -12  11        5.42        2.28      2.65 o 
   2 -12  11       12.09       16.41      4.00 o 
   3 -12  11        4.81       10.35      3.89 o 
  -6 -11  11        8.58       15.27      2.60 o 
  -5 -11  11        9.75       13.92      2.45 o 
  -4 -11  11        3.38        2.65      1.57 o 
  -3 -11  11       16.85       20.76      4.13 o 
  -2 -11  11        2.85        2.99      1.45 o 
  -1 -11  11        7.07        5.74      1.64 o 
   0 -11  11        7.14        4.98      2.48 o 
   1 -11  11       11.91       15.06      3.47 o 
   2 -11  11       18.16       32.64      4.86 o 
   3 -11  11        3.61        5.15      3.08 o 
  -6 -10  11       10.06       10.86      1.71 o 
  -5 -10  11        7.58        9.74      2.05 o 
  -4 -10  11       21.48       20.06      2.42 o 
  -3 -10  11       15.26       15.90      2.15 o 
  -2 -10  11       15.73       15.33      2.01 o 
  -1 -10  11       10.93       11.23      1.83 o 
   0 -10  11       68.42       63.87      5.41 o 
   1 -10  11        2.58        3.54      2.46 o 
   2 -10  11        9.13       12.67      3.42 o 
   3 -10  11       41.63       58.76      6.23 o 
   4 -10  11       17.81       13.90      4.50 o 
  -7  -9  11       10.78        9.78      1.67 o 
  -6  -9  11        4.07        3.95      1.33 o 
  -5  -9  11       11.34       11.68      2.13 o 
  -4  -9  11        9.63       12.68      2.51 o 
  -3  -9  11       83.01       90.88      5.92 o 
  -2  -9  11       61.30       67.78      3.09 o 
  -1  -9  11        0.64        0.40      1.09 o 
   0  -9  11       69.48       67.59      5.32 o 
   1  -9  11       27.21       25.26      3.87 o 
   2  -9  11        1.35        2.04      2.22 o 
   3  -9  11        5.63        3.97      2.58 o 
   4  -9  11        5.24        2.77      3.13 o 
  -7  -8  11        8.53        5.78      1.40 o 
  -6  -8  11        5.29        8.75      2.56 o 
  -5  -8  11       23.78       20.33      1.87 o 
  -4  -8  11       58.36       62.96      2.61 o 
  -3  -8  11       25.51       20.94      4.11 o 
  -2  -8  11       44.51       43.46      2.17 o 
  -1  -8  11       84.03       77.34      3.33 o 
   0  -8  11       32.82       35.96      3.97 o 
   1  -8  11       88.78       93.91      6.11 o 
   2  -8  11       14.07       24.87      3.92 o 
   3  -8  11        6.65        5.80      2.65 o 
   4  -8  11        9.13        4.47      3.27 o 
   5  -8  11        3.58        0.67      2.94 o 
  -8  -7  11       17.49       13.49      3.73 o 
  -7  -7  11       12.42        9.31      2.94 o 
  -6  -7  11        7.21        9.40      3.45 o 
  -5  -7  11        0.50        0.50      1.19 o 
  -4  -7  11        1.18        1.60      0.94 o 
  -3  -7  11       29.04       31.31      2.26 o 
  -2  -7  11        4.30        5.55      2.01 o 
  -1  -7  11       53.10       53.00      2.73 o 
   0  -7  11      125.23      124.10      6.54 o 
   1  -7  11       64.89       57.25      4.95 o 
   2  -7  11       14.91       13.90      3.18 o 
   3  -7  11        4.58        5.67      2.64 o 
   4  -7  11       11.59       17.20      3.92 o 
   5  -7  11        0.34       -1.54      2.53 o 
  -8  -6  11       19.67       23.09      4.12 o 
  -7  -6  11        2.25        0.99      2.22 o 
  -6  -6  11       10.36        9.96      2.93 o 
  -5  -6  11       26.90       30.82      3.70 o 
  -4  -6  11      107.65       90.08      3.59 o 
  -3  -6  11      106.60      120.50      3.78 o 
  -2  -6  11       19.36       19.45      1.26 o 
  -1  -6  11       35.97       26.97      2.08 o 
   0  -6  11       57.62       65.29      4.71 o 
   2  -6  11       13.49       10.58      2.74 o 
   3  -6  11        0.25        1.39      2.17 o 
   4  -6  11       12.40       23.12      4.31 o 
   5  -6  11       13.31       17.08      4.31 o 
  -8  -5  11       10.82       11.50      3.47 o 
  -7  -5  11        7.74        4.57      2.62 o 
  -6  -5  11        2.19       -1.44      1.63 o 
  -5  -5  11       77.10       76.73      4.93 o 
  -4  -5  11       13.06       13.04      2.50 o 
  -3  -5  11      125.63      135.35      4.11 o 
  -2  -5  11       29.37       27.18      1.35 o 
  -1  -5  11       19.62       21.42      2.82 o 
   0  -5  11      107.30      112.36      5.96 o 
   1  -5  11       32.48       39.98      4.04 o 
   2  -5  11       47.46       49.67      4.62 o 
   3  -5  11       20.13       19.00      3.49 o 
   4  -5  11        9.69        7.91      2.74 o 
   5  -5  11        1.34        1.85      2.46 o 
   6  -5  11       15.28       19.17      4.36 o 
  -8  -4  11       46.90       52.15      5.32 o 
  -7  -4  11        2.97        3.08      2.28 o 
  -6  -4  11        2.48        2.33      2.00 o 
  -5  -4  11        6.17        4.42      2.05 o 
  -4  -4  11        5.77        5.93      1.37 o 
  -3  -4  11       84.16       82.54      3.18 o 
  -2  -4  11      130.58      133.52      3.12 o 
  -1  -4  11       78.61       75.32      4.54 o 
   0  -4  11      256.28      254.07      9.07 o 
   1  -4  11      429.63      418.03     12.17 o 
   2  -4  11       11.45        9.43      2.65 o 
   3  -4  11        6.93       12.07      3.06 o 
   4  -4  11        3.63        0.70      2.04 o 
   5  -4  11       74.67       66.71      5.92 o 
   6  -4  11       20.01       27.47      4.60 o 
  -8  -3  11        3.20        7.68      2.86 o 
  -7  -3  11       18.12       23.33      3.63 o 
  -6  -3  11       78.25       74.06      5.08 o 
  -5  -3  11      109.51      101.06      5.44 o 
  -4  -3  11        5.19        5.04      1.38 o 
  -3  -3  11       65.06       66.31      2.89 o 
  -2  -3  11      134.93      132.82      6.38 o 
  -1  -3  11        1.42        0.49      0.59 o 
   0  -3  11       17.83       15.34      2.76 o 
   1  -3  11       69.24       70.27      4.83 o 
   2  -3  11       42.45       39.21      4.07 o 
   3  -3  11       34.41       36.83      4.28 o 
   4  -3  11       36.57       39.40      4.45 o 
   5  -3  11        2.19        3.27      2.57 o 
   6  -3  11        1.20        5.53      2.89 o 
  -8  -2  11        0.15       -1.64      2.09 o 
  -7  -2  11       20.98       26.34      3.68 o 
  -6  -2  11       38.62       37.62      3.89 o 
  -5  -2  11       14.24       15.66      2.62 o 
  -4  -2  11      117.05      103.86      3.62 o 
  -3  -2  11       12.34       12.30      2.28 o 
  -2  -2  11      133.40      129.60      3.76 o 
  -1  -2  11      113.43      104.83      5.53 o 
   0  -2  11        3.37        5.17      1.90 o 
   1  -2  11       37.07       28.38      3.44 o 
   2  -2  11        3.55        3.34      2.02 o 
   3  -2  11       71.98       61.75      4.84 o 
   4  -2  11       39.95       44.29      4.62 o 
   5  -2  11        9.23        6.09      2.98 o 
   6  -2  11        5.73        7.62      3.25 o 
  -9  -1  11        3.90       11.35      3.13 o 
  -8  -1  11        0.02       -0.02      2.05 o 
  -7  -1  11        8.66       11.16      2.86 o 
  -6  -1  11      157.71      141.32      6.64 o 
  -5  -1  11       88.25       80.97      8.85 o 
  -4  -1  11       16.21       13.20      1.66 o 
  -3  -1  11       77.28       72.26      6.33 o 
  -2  -1  11      624.91      622.65     10.72 o 
  -1  -1  11       36.46       31.70      3.29 o 
   0  -1  11       30.36       29.71      3.34 o 
   1  -1  11        4.50        3.01      1.90 o 
   2  -1  11       26.41       30.23      3.63 o 
   3  -1  11       12.71       15.11      3.06 o 
   4  -1  11       28.18       29.15      3.92 o 
   5  -1  11        7.72        9.22      3.17 o 
   6  -1  11       12.56       20.18      4.02 o 
  -9   0  11        1.95        3.94      2.48 o 
  -8   0  11       10.46        8.97      2.77 o 
  -7   0  11        1.39        3.46      2.31 o 
  -6   0  11       28.36       25.12      3.51 o 
  -5   0  11      111.04       92.80      7.71 o 
  -4   0  11      130.72      148.02      4.37 o 
  -3   0  11       12.92        8.61      1.44 o 
  -2   0  11       24.34       24.71      1.91 o 
  -1   0  11      125.79      119.93      3.36 o 
   0   0  11      156.77      166.63      6.93 o 
   1   0  11       29.02       28.41      3.34 o 
   2   0  11        0.82        1.18      1.69 o 
   3   0  11       13.84       10.34      2.64 o 
   4   0  11        5.46        6.35      2.65 o 
   5   0  11        6.31        7.08      1.92 o 
   6   0  11       31.34       34.86      4.81 o 
  -9   1  11        3.90        1.66      2.57 o 
  -8   1  11        0.02       -1.68      1.68 o 
  -7   1  11        8.70        6.90      2.60 o 
  -6   1  11      157.50      146.01      6.79 o 
  -5   1  11       88.12       88.09      3.61 o 
  -4   1  11       16.27       16.29      3.15 o 
  -3   1  11       77.26       74.08      2.99 o 
  -2   1  11      624.53      628.12      9.43 o 
  -1   1  11       36.41       34.96      1.97 o 
   0   1  11       30.37       30.88      3.49 o 
   1   1  11        4.56        2.43      1.71 o 
   2   1  11       26.45       26.20      3.35 o 
   3   1  11       12.67       13.35      3.01 o 
   4   1  11       28.24       25.44      2.82 o 
   5   1  11        7.74        3.15      3.66 o 
   6   1  11       12.59       16.94      3.87 o 
  -8   2  11        0.15        2.00      2.19 o 
  -7   2  11       21.00       20.95      3.53 o 
  -6   2  11       38.65       40.28      2.82 o 
  -5   2  11       14.28       14.87      1.95 o 
  -4   2  11      117.26      112.00      3.87 o 
  -3   2  11       12.35        9.93      1.52 o 
  -2   2  11      133.47      138.98      4.83 o 
  -1   2  11      113.06      110.21      3.35 o 
   0   2  11        3.44       10.18      2.38 o 
   1   2  11       37.03       32.69      2.35 o 
   2   2  11        3.59        1.69      1.16 o 
   3   2  11       71.98       69.93      3.53 o 
   4   2  11       39.90       39.34      3.04 o 
   5   2  11        9.24        9.70      3.01 o 
   6   2  11        5.72        6.85      3.13 o 
  -8   3  11        3.20        1.59      2.02 o 
  -7   3  11       18.15       22.99      3.73 o 
  -6   3  11       78.09       72.24      3.59 o 
  -5   3  11      109.64      105.08      4.80 o 
  -4   3  11        5.18        9.10      1.59 o 
  -3   3  11       64.90       62.12      2.94 o 
  -2   3  11      134.53      136.21      4.04 o 
  -1   3  11        1.46       -0.56      1.47 o 
   0   3  11       17.94       21.94      3.11 o 
   1   3  11       69.18       73.86      3.18 o 
   2   3  11       42.53       41.18      2.69 o 
   3   3  11       34.51       34.43      2.69 o 
   4   3  11       36.59       44.27      4.12 o 
   5   3  11        2.18        4.43      2.48 o 
   6   3  11        1.19        2.33      2.41 o 
  -8   4  11       46.93       53.48      5.27 o 
  -7   4  11        2.97        6.20      2.62 o 
  -6   4  11        2.49        6.18      1.53 o 
  -5   4  11        6.18        7.01      3.14 o 
  -4   4  11        5.81        5.08      1.93 o 
  -3   4  11       84.31       74.89      3.22 o 
  -2   4  11      130.53      126.96      6.28 o 
  -1   4  11       78.80       77.33      4.98 o 
   0   4  11      255.98      268.31      9.19 o 
   1   4  11      429.79      419.97     12.00 o 
   2   4  11       11.35       11.75      1.83 o 
   3   4  11        6.95        9.88      2.82 o 
   4   4  11        3.66        3.84      1.56 o 
   5   4  11       74.60       65.23      5.80 o 
   6   4  11       20.03       17.80      4.02 o 
  -8   5  11       10.86       10.73      3.35 o 
  -7   5  11        7.70       11.76      3.20 o 
  -6   5  11        2.20        4.10      1.83 o 
  -5   5  11       77.04       78.34      3.69 o 
  -4   5  11       13.10       11.11      1.83 o 
  -3   5  11      125.50      132.30      4.39 o 
  -2   5  11       29.32       22.66      3.20 o 
  -1   5  11       19.56       20.52      3.11 o 
   0   5  11      107.51      107.29      5.90 o 
   1   5  11       32.41       30.24      3.58 o 
   2   5  11       47.60       45.86      2.90 o 
   3   5  11       20.12       21.02      2.30 o 
   4   5  11        9.69       12.39      2.93 o 
   5   5  11        1.34        0.91      2.34 o 
   6   5  11       15.29       17.13      4.06 o 
  -8   6  11       19.62       19.49      3.83 o 
  -7   6  11        2.25        5.05      2.69 o 
  -6   6  11       10.42        7.45      1.85 o 
  -5   6  11       26.80       27.97      2.59 o 
  -4   6  11      107.60       96.08      5.96 o 
  -3   6  11      106.60      121.62      6.49 o 
  -2   6  11       19.27       17.58      3.10 o 
  -1   6  11       35.98       32.12      3.83 o 
   0   6  11       57.78       57.30      4.57 o 
   1   6  11      105.96      109.48      6.11 o 
   2   6  11       13.53       13.44      1.96 o 
   3   6  11        0.25        0.64      1.32 o 
   4   6  11       12.39       12.32      3.01 o 
   5   6  11       13.31       17.54      3.68 o 
  -8   7  11       17.45       16.93      3.78 o 
  -7   7  11       12.39       14.84      3.42 o 
  -6   7  11        7.22        2.19      2.19 o 
  -5   7  11        0.50       -0.48      1.63 o 
  -4   7  11        1.18        0.62      1.90 o 
  -3   7  11       29.08       31.05      3.83 o 
  -2   7  11        4.31        1.47      1.81 o 
  -1   7  11       52.90       57.47      4.83 o 
   0   7  11      125.04      122.13      6.57 o 
   1   7  11       64.95       64.30      4.88 o 
   2   7  11       14.86       15.57      3.08 o 
   3   7  11        4.56        4.39      1.63 o 
   4   7  11       11.60       14.14      3.25 o 
   5   7  11        0.34        2.09      2.43 o 
  -5   8  11       23.84       23.41      3.78 o 
  -4   8  11       58.35       65.07      5.37 o 
  -3   8  11       25.51       20.91      3.49 o 
  -2   8  11       44.60       41.18      4.33 o 
  -1   8  11       83.80       78.28      5.48 o 
   0   8  11       32.80       33.49      4.06 o 
   1   8  11       88.97       89.29      5.92 o 
   2   8  11       14.16       16.12      3.29 o 
   3   8  11        6.63        5.94      2.55 o 
   4   8  11        9.11        4.43      2.62 o 
   5   8  11        3.61        5.78      2.88 o 
  -4   9  11        9.64        6.69      2.67 o 
  -3   9  11       82.92       81.91      5.92 o 
  -2   9  11       61.34       59.15      5.22 o 
  -1   9  11        0.65       -1.35      1.80 o 
   0   9  11       69.37       74.31      5.53 o 
   1   9  11       27.29       27.91      3.82 o 
   2   9  11        1.35        1.83      2.29 o 
   4   9  11        5.25        6.81      2.81 o 
  -4  10  11       21.43       28.29      4.31 o 
  -3  10  11       15.23       10.30      3.17 o 
  -2  10  11       15.72       17.46      3.56 o 
  -1  10  11       10.89       12.60      3.11 o 
   0  10  11       68.37       72.05      5.58 o 
   1  10  11        2.60        1.39      2.29 o 
   4  10  11       17.83       23.17      4.18 o 
  -3  11  11       16.88       17.73      3.66 o 
  -2  11  11        2.86        2.24      2.45 o 
  -1  11  11        7.05        8.95      3.01 o 
   0  11  11        7.15        6.69      2.88 o 
   1  11  11       11.89        8.87      2.79 o 
  -2  12  11       14.11       16.31      3.82 o 
  -1  12  11        0.68        2.19      2.53 o 
   0  12  11        4.45        5.32      2.98 o 
   1  12  11        5.41        6.97      3.05 o 
  -1  13  11        9.16        8.57      3.41 o 
   0  13  11        0.23       -2.28      2.28 o 
   0  14  11        1.21        6.78      3.30 o 
  -3 -13  12       11.17        8.39      2.91 o 
  -2 -13  12        0.05        2.19      2.34 o 
  -1 -13  12        9.84       10.29      2.94 o 
   0 -13  12        8.19       10.82      3.77 o 
  -4 -12  12        9.66       11.93      2.33 o 
  -3 -12  12        6.83        4.43      1.84 o 
  -2 -12  12        0.65        2.34      2.11 o 
  -1 -12  12       11.97       13.20      3.03 o 
   0 -12  12        2.82        2.82      2.60 o 
   1 -12  12        4.92        2.28      2.69 o 
   2 -12  12        1.58        3.39      3.10 o 
  -5 -11  12       10.44       12.34      4.22 o 
  -4 -11  12        4.20        3.02      1.65 o 
  -3 -11  12        1.15        0.88      1.54 o 
  -2 -11  12       10.21       10.92      2.76 o 
  -1 -11  12        2.91        1.41      1.42 o 
   0 -11  12        3.53        2.16      2.31 o 
   1 -11  12        4.38        5.55      2.79 o 
   2 -11  12       25.23       26.75      4.71 o 
   3 -11  12        3.44        1.28      2.77 o 
  -6 -10  12        1.34        1.69      1.21 o 
  -5 -10  12        1.23       -0.12      1.56 o 
  -4 -10  12        7.52        7.28      1.83 o 
  -3 -10  12        9.07       10.87      2.01 o 
  -2 -10  12        2.49       -1.16      1.45 o 
  -1 -10  12        1.52        1.41      1.29 o 
   0 -10  12        4.67        3.70      2.48 o 
   1 -10  12       18.84       18.86      3.97 o 
   2 -10  12        0.60       -0.94      2.02 o 
   3 -10  12        1.03        1.99      2.76 o 
  -6  -9  12        8.21        9.84      2.36 o 
  -5  -9  12        1.51        0.97      1.08 o 
  -4  -9  12       24.91       29.03      4.47 o 
  -3  -9  12        2.53        3.39      1.46 o 
  -2  -9  12        0.82        2.74      1.29 o 
  -1  -9  12       23.64       25.29      2.32 o 
   0  -9  12       41.17       33.37      4.30 o 
   1  -9  12       35.40       37.79      4.67 o 
   2  -9  12        1.47        0.65      2.33 o 
   3  -9  12       22.57       18.89      4.16 o 
   4  -9  12        4.06        8.73      3.94 o 
  -7  -8  12        0.37        0.73      1.14 o 
  -6  -8  12        6.09        8.84      1.53 o 
  -5  -8  12        0.24       -0.88      0.96 o 
  -4  -8  12        7.10        5.89      1.26 o 
  -3  -8  12       34.90       37.40      2.68 o 
  -2  -8  12      111.50      115.37      4.24 o 
  -1  -8  12       15.70       18.89      2.04 o 
   0  -8  12        3.39        2.00      1.87 o 
   1  -8  12       23.75       19.90      3.58 o 
   2  -8  12        2.74        3.89      2.50 o 
   3  -8  12        0.36       -1.04      2.00 o 
   4  -8  12        0.65        3.66      3.17 o 
  -7  -7  12       16.79       14.72      3.71 o 
  -6  -7  12       10.71       10.31      2.03 o 
  -5  -7  12        0.80        0.44      0.99 o 
  -4  -7  12       22.85       22.83      1.85 o 
  -3  -7  12       92.85       96.75      2.97 o 
  -2  -7  12       25.11       24.87      2.19 o 
  -1  -7  12       26.26       23.42      2.08 o 
   1  -7  12        4.32        9.57      2.69 o 
   2  -7  12       13.96       10.68      3.03 o 
   3  -7  12        6.38        7.58      2.96 o 
   4  -7  12       13.73       16.62      4.19 o 
   5  -7  12        6.84        8.93      3.87 o 
  -7  -6  12        7.20        6.61      2.86 o 
  -6  -6  12        4.28        2.26      2.22 o 
  -5  -6  12        4.08        5.84      2.33 o 
  -4  -6  12        3.97        5.64      1.14 o 
  -3  -6  12       43.18       48.22      2.78 o 
  -2  -6  12       34.16       36.05      1.89 o 
  -1  -6  12       13.50       10.82      2.62 o 
   0  -6  12       73.97       78.73      5.53 o 
   1  -6  12       22.15       24.53      3.68 o 
   2  -6  12        7.16       12.03      3.01 o 
   3  -6  12        3.93        0.72      2.11 o 
   4  -6  12        1.82        1.27      2.52 o 
   5  -6  12       22.02       29.10      4.98 o 
  -8  -5  12       18.14       14.53      3.90 o 
  -7  -5  12        8.03        6.76      2.77 o 
  -6  -5  12        5.07        5.99      2.41 o 
  -5  -5  12        5.79        5.80      2.22 o 
  -4  -5  12       44.49       49.56      4.07 o 
  -3  -5  12      143.36      149.16      3.65 o 
  -2  -5  12       20.07       19.19      2.46 o 
  -1  -5  12      131.31      138.92      6.67 o 
   0  -5  12      135.23      136.94      6.90 o 
   1  -5  12       10.21        5.60      2.52 o 
   2  -5  12       12.37        9.43      2.60 o 
   3  -5  12        0.67        2.98      2.43 o 
   4  -5  12        0.48        1.03      2.22 o 
   5  -5  12       23.32       29.30      4.76 o 
  -8  -4  12        1.50        2.16      2.36 o 
  -7  -4  12        1.75        2.19      2.19 o 
  -6  -4  12       11.95       17.83      3.29 o 
  -5  -4  12       32.27       29.03      3.51 o 
  -4  -4  12       57.95       54.66      7.76 o 
  -3  -4  12      152.91      150.59      4.46 o 
  -2  -4  12        2.29        2.71      0.73 o 
  -1  -4  12      359.43      336.67     10.68 o 
   0  -4  12       65.83       68.39      4.95 o 
   1  -4  12       15.31        8.85      2.52 o 
   2  -4  12       24.01       21.14      3.65 o 
   3  -4  12        3.44        1.76      2.17 o 
   4  -4  12        2.49        3.94      2.69 o 
   5  -4  12        6.90       11.96      3.61 o 
  -8  -3  12        5.02       10.20      3.05 o 
  -7  -3  12        2.22        5.48      2.40 o 
  -6  -3  12       13.38       10.95      2.84 o 
  -5  -3  12        0.05       -0.79      1.51 o 
  -4  -3  12       19.20       17.44      2.42 o 
  -3  -3  12      296.56      274.19      6.03 o 
  -2  -3  12       14.17       13.29      2.17 o 
  -1  -3  12      405.75      399.17     11.62 o 
   0  -3  12       60.57       56.03      4.64 o 
   1  -3  12       56.03       52.97      4.67 o 
   2  -3  12       51.67       51.84      4.84 o 
   3  -3  12       13.73       13.01      3.29 o 
   4  -3  12        0.11        0.48      2.31 o 
   5  -3  12        1.67       -0.79      2.52 o 
   6  -3  12        7.25        4.35      3.06 o 
  -8  -2  12        1.89        0.41      2.31 o 
  -7  -2  12        8.89        9.53      2.76 o 
  -6  -2  12       45.26       45.87      4.35 o 
  -5  -2  12      115.45      101.68      5.48 o 
  -4  -2  12       30.72       31.62      2.30 o 
  -3  -2  12       82.93       72.28      3.11 o 
  -2  -2  12      323.72      319.15      6.27 o 
  -1  -2  12      531.40      526.99     13.61 o 
   0  -2  12      102.64       97.45      5.67 o 
   1  -2  12        3.71        4.71      2.28 o 
   2  -2  12       29.76       25.96      3.61 o 
   3  -2  12        8.26        2.64      2.16 o 
   4  -2  12       28.24       29.13      4.31 o 
   5  -2  12        3.81        2.28      2.74 o 
   6  -2  12        8.13        7.79      3.35 o 
  -8  -1  12       11.83       16.09      3.77 o 
  -7  -1  12       23.34       18.55      3.39 o 
  -6  -1  12       56.21       61.87      4.93 o 
  -5  -1  12        2.82        1.20      1.13 o 
  -4  -1  12      134.38      128.72      5.84 o 
  -3  -1  12      119.69      120.71      3.90 o 
  -2  -1  12       57.97       55.10      2.70 o 
  -1  -1  12      303.33      289.52      9.69 o 
   0  -1  12      287.74      266.46      9.36 o 
   2  -1  12      150.25      121.52      6.78 o 
   3  -1  12       17.56       18.28      3.35 o 
   4  -1  12        7.16        7.05      2.72 o 
   5  -1  12       16.23       14.55      3.51 o 
   6  -1  12        1.40        0.98      2.22 o 
  -8   0  12        0.65        1.08      2.38 o 
  -7   0  12        5.78        4.24      2.46 o 
  -6   0  12       47.01       58.41      4.88 o 
  -5   0  12        3.41        4.72      2.24 o 
  -4   0  12      334.13      334.59      7.01 o 
  -3   0  12        0.51        0.35      1.79 o 
  -2   0  12     1159.21     1110.31     14.27 o 
  -1   0  12      243.29      229.49      8.52 o 
   0   0  12       31.85       33.48      3.68 o 
   1   0  12       59.49       59.80      4.67 o 
   2   0  12       87.82       84.26      5.58 o 
   3   0  12        0.73        0.26      2.09 o 
   4   0  12        4.00        4.96      2.69 o 
   5   0  12        3.08        3.20      1.70 o 
   6   0  12       12.02       11.54      3.47 o 
  -8   1  12       11.87       12.41      3.37 o 
  -7   1  12       23.34       16.19      3.27 o 
  -6   1  12       56.13       56.39      4.74 o 
  -5   1  12        2.84        3.56      1.33 o 
  -4   1  12      134.37      117.97      4.15 o 
  -3   1  12      119.60      111.73      3.82 o 
  -2   1  12       58.06       57.21      4.74 o 
  -1   1  12      303.01      285.79      9.72 o 
   0   1  12      287.71      272.04      9.46 o 
   1   1  12       84.18       82.90      5.44 o 
   2   1  12      150.35      138.63      7.09 o 
   3   1  12       17.51       17.70      2.28 o 
   4   1  12        7.13       10.93      2.13 o 
   5   1  12       16.24       14.84      4.06 o 
   6   1  12        1.41       -0.41      2.50 o 
  -8   2  12        1.89        1.80      2.41 o 
  -7   2  12        8.93       11.67      3.10 o 
  -6   2  12       45.26       47.22      4.95 o 
  -5   2  12      115.50      105.18      5.89 o 
  -4   2  12       30.73       30.63      2.43 o 
  -3   2  12       83.09       72.51      3.21 o 
  -2   2  12      323.65      312.49      6.39 o 
  -1   2  12      531.70      515.54     13.71 o 
   0   2  12      102.47      103.32      6.06 o 
   1   2  12        3.70        4.83      2.21 o 
   2   2  12       29.68       26.27      2.41 o 
   3   2  12        8.24        4.32      1.55 o 
   4   2  12       28.20       25.83      3.71 o 
   5   2  12        3.81        4.72      2.53 o 
   6   2  12        8.12        9.16      3.37 o 
  -8   3  12        5.02       13.25      3.41 o 
  -7   3  12        2.22        1.97      2.29 o 
  -6   3  12       13.36       15.36      3.15 o 
  -5   3  12        0.04        0.24      1.16 o 
  -4   3  12       19.14       19.81      2.12 o 
  -3   3  12      296.51      281.07     10.69 o 
  -2   3  12       14.18       15.39      1.75 o 
  -1   3  12      405.71      389.11     11.78 o 
   0   3  12       60.60       64.99      4.88 o 
   1   3  12       56.07       53.06      4.60 o 
   2   3  12       51.68       48.72      6.56 o 
   3   3  12       13.77       11.07      1.98 o 
   4   3  12        0.11        0.69      1.43 o 
   5   3  12        1.68        3.29      2.52 o 
   6   3  12        7.23        3.59      2.88 o 
  -8   4  12        1.49        2.12      2.62 o 
  -7   4  12        1.77        3.58      2.33 o 
  -6   4  12       11.91       10.97      1.98 o 
  -5   4  12       32.27       31.06      2.66 o 
  -4   4  12       57.85       47.97      2.96 o 
  -3   4  12      153.10      153.74      4.74 o 
  -2   4  12        2.30       -0.41      1.61 o 
  -1   4  12      359.47      351.76     11.14 o 
   0   4  12       65.70       74.55      5.20 o 
   1   4  12       15.39       11.76      2.86 o 
   2   4  12       24.17       21.39      2.31 o 
   3   4  12        3.43        5.40      1.74 o 
   4   4  12        2.50        1.92      1.62 o 
   5   4  12        6.90        3.71      2.62 o 
  -8   5  12       18.11       24.37      4.24 o 
  -7   5  12        8.06        5.48      2.69 o 
  -6   5  12        5.10        5.42      1.81 o 
  -5   5  12        5.80        6.13      1.60 o 
  -4   5  12       44.57       40.28      2.87 o 
  -3   5  12      143.51      155.87      7.43 o 
  -2   5  12       20.08       12.41      2.79 o 
  -1   5  12      131.38      124.70      6.81 o 
   0   5  12      135.19      131.17      6.79 o 
   1   5  12       10.16        7.19      2.64 o 
   2   5  12       12.40        9.55      2.81 o 
   3   5  12        0.67        0.40      1.37 o 
   4   5  12        0.48        1.54      2.19 o 
   5   5  12       23.29       20.30      4.07 o 
  -7   6  12        7.21        9.53      3.03 o 
  -6   6  12        4.29        1.33      2.10 o 
  -5   6  12        4.08        6.32      1.76 o 
  -4   6  12        4.01        6.57      2.48 o 
  -3   6  12       43.12       44.46      4.42 o 
  -2   6  12       34.21       30.82      3.92 o 
  -1   6  12       13.43       11.18      2.93 o 
   0   6  12       73.99       92.85      5.89 o 
   1   6  12       22.19       20.85      3.51 o 
   2   6  12        7.12       14.75      3.27 o 
   3   6  12        3.97        3.05      1.64 o 
   4   6  12        1.83        2.53      2.26 o 
   5   6  12       21.99       23.04      4.09 o 
  -7   7  12       16.80       26.58      4.30 o 
  -6   7  12       10.75       10.49      3.10 o 
  -5   7  12        0.78       -0.09      1.80 o 
  -4   7  12       22.96       22.04      3.61 o 
  -3   7  12       92.76      102.66      6.33 o 
  -2   7  12       25.05       20.88      3.68 o 
  -1   7  12       26.25       27.49      3.82 o 
   0   7  12      307.78      298.18     10.70 o 
   1   7  12        4.31        3.10      2.41 o 
   2   7  12       13.93       19.17      3.46 o 
   4   7  12       13.74        9.79      3.10 o 
   5   7  12        6.83        7.51      3.29 o 
  -5   8  12        0.24        3.34      2.34 o 
  -4   8  12        7.11        8.76      2.76 o 
  -3   8  12       34.86       31.82      4.11 o 
  -2   8  12      111.48      121.17      6.97 o 
  -1   8  12       15.70       15.13      3.29 o 
   0   8  12        3.39        4.59      2.55 o 
   1   8  12       23.79       18.69      3.47 o 
   2   8  12        2.77        2.24      2.50 o 
   4   8  12        0.65       -1.03      2.14 o 
  -5   9  12        1.51        0.09      2.09 o 
  -4   9  12       24.92       21.50      3.78 o 
  -3   9  12        2.53        0.41      2.31 o 
  -2   9  12        0.81       -1.49      2.05 o 
  -1   9  12       23.67       20.81      3.66 o 
   0   9  12       41.21       42.74      4.66 o 
   1   9  12       35.38       35.89      4.38 o 
   2   9  12        1.47        1.63      2.57 o 
  -4  10  12        7.52        6.06      2.62 o 
  -3  10  12        9.10       10.92      3.08 o 
  -2  10  12        2.48        1.92      2.53 o 
  -1  10  12        1.52        1.25      2.21 o 
   0  10  12        4.68        1.68      2.57 o 
   1  10  12       18.83       20.61      3.90 o 
  -4  11  12        4.20        3.42      2.60 o 
  -3  11  12        1.14       -2.02      2.02 o 
  -2  11  12       10.17        9.21      3.25 o 
  -1  11  12        2.91        0.84      2.48 o 
   0  11  12        3.52        5.85      2.81 o 
   1  11  12        4.36        6.97      3.20 o 
  -3  12  12        6.82        9.46      3.58 o 
  -2  12  12        0.66        1.37      2.76 o 
  -1  12  12       11.99        7.68      3.08 o 
   0  12  12        2.82        6.08      3.01 o 
  -2  13  12        0.05        0.38      2.46 o 
  -1  13  12        9.85        6.83      3.34 o 
   0  13  12        8.20        7.75      3.35 o 
  -3 -12  13       13.46       14.26      3.47 o 
  -2 -12  13        2.44       -0.05      1.99 o 
   0 -12  13        8.89       12.78      3.99 o 
  -4 -11  13        0.21        1.48      1.60 o 
  -3 -11  13       11.83       15.13      3.30 o 
  -2 -11  13        0.08       -1.30      1.75 o 
  -1 -11  13        3.37        2.26      2.58 o 
   0 -11  13        4.00        5.78      2.96 o 
   1 -11  13       66.11       73.06      6.64 o 
   2 -11  13        0.66       -1.66      2.50 o 
  -5 -10  13        0.46        0.79      1.64 o 
  -4 -10  13        1.95        3.17      1.59 o 
  -3 -10  13        9.70       12.20      2.96 o 
  -2 -10  13        2.52        1.51      1.97 o 
  -1 -10  13       20.71       17.30      3.53 o 
   0 -10  13        3.59        2.96      2.33 o 
   1 -10  13       32.97       46.96      5.37 o 
   2 -10  13        3.92        5.80      3.10 o 
  -6  -9  13        4.87        4.32      1.44 o 
  -5  -9  13        4.78        4.82      1.40 o 
  -4  -9  13       12.91       13.44      2.18 o 
  -3  -9  13        3.40        7.68      2.50 o 
  -2  -9  13       55.54       60.78      3.38 o 
  -1  -9  13       33.69       29.66      4.06 o 
   0  -9  13       46.09       39.74      4.72 o 
   1  -9  13       34.23       35.98      4.84 o 
   2  -9  13        4.62        5.68      3.17 o 
   3  -9  13        3.29        2.48      3.01 o 
  -6  -8  13        0.02        1.38      1.61 o 
  -5  -8  13        4.68        4.11      1.26 o 
  -4  -8  13       12.51       11.12      1.56 o 
  -3  -8  13        1.75        3.77      1.95 o 
  -2  -8  13        4.39        3.15      2.52 o 
  -1  -8  13        3.71        1.35      2.19 o 
   0  -8  13       59.88       52.83      5.10 o 
   1  -8  13       36.12       45.10      4.95 o 
   2  -8  13        0.43       -0.03      1.88 o 
   3  -8  13       14.24       24.13      4.67 o 
   4  -8  13       29.09       40.12      5.73 o 
  -7  -7  13        1.82        3.03      1.93 o 
  -6  -7  13        9.81        8.75      1.53 o 
  -5  -7  13        4.75        3.85      1.27 o 
  -4  -7  13       61.35       63.35      2.68 o 
  -3  -7  13       22.14       23.53      1.79 o 
  -2  -7  13       13.41       10.34      1.77 o 
  -1  -7  13       16.26       15.71      3.27 o 
   0  -7  13       69.99       72.11      5.49 o 
   1  -7  13       30.76       34.67      4.59 o 
   2  -7  13       24.87       23.40      4.06 o 
   3  -7  13        1.13       -0.80      2.40 o 
   4  -7  13       15.84       16.16      4.21 o 
  -7  -6  13       10.98       18.26      3.75 o 
  -6  -6  13        4.65        6.66      2.81 o 
  -5  -6  13        2.65        1.57      2.11 o 
  -4  -6  13       18.66       18.92      1.71 o 
  -3  -6  13       37.83       42.58      1.91 o 
  -2  -6  13        2.89        2.68      1.22 o 
  -1  -6  13      112.19      103.94      6.33 o 
   0  -6  13       39.69       39.11      4.43 o 
   1  -6  13        0.93        0.67      1.81 o 
   2  -6  13        1.34        0.82      1.87 o 
   3  -6  13        6.66       11.38      3.56 o 
   4  -6  13       36.07       48.56      5.78 o 
  -7  -5  13        6.34        7.75      2.81 o 
  -6  -5  13        0.08       -0.29      2.02 o 
  -5  -5  13       10.43        6.85      2.55 o 
  -4  -5  13       13.02       11.11      2.60 o 
  -3  -5  13       57.49       57.47      2.20 o 
  -2  -5  13       15.63       15.66      1.88 o 
  -1  -5  13      149.33      155.08      7.45 o 
   0  -5  13       22.39       17.37      3.34 o 
   1  -5  13       44.80       53.84      5.13 o 
   2  -5  13       31.70       31.46      4.48 o 
   3  -5  13        3.34        3.95      2.50 o 
   4  -5  13       12.59       10.73      3.59 o 
   5  -5  13        4.10        7.38      3.68 o 
  -8  -4  13        3.50        0.00      2.34 o 
  -7  -4  13        3.49        2.12      2.43 o 
  -6  -4  13        0.21       -0.89      1.83 o 
  -5  -4  13       29.28       33.51      3.82 o 
  -4  -4  13       26.44       26.03      2.32 o 
  -3  -4  13       26.36       27.78      2.31 o 
  -2  -4  13       28.89       33.20      3.80 o 
  -1  -4  13      121.59      124.85      6.71 o 
   0  -4  13       38.82       34.26      4.04 o 
   2  -4  13        6.10        5.37      2.70 o 
   3  -4  13       33.90       34.97      4.60 o 
   4  -4  13       27.86       28.22      4.62 o 
   5  -4  13        8.42       13.45      3.87 o 
  -8  -3  13       19.18       18.69      3.83 o 
  -7  -3  13        1.70        1.01      1.99 o 
  -6  -3  13        1.93        2.62      2.14 o 
  -5  -3  13        7.45       10.15      2.67 o 
  -4  -3  13      109.74      117.12      4.54 o 
  -3  -3  13      121.51      130.99      4.45 o 
  -2  -3  13       65.54       69.28      5.03 o 
  -1  -3  13      265.33      246.75      9.41 o 
   0  -3  13       88.51       82.01      5.51 o 
   1  -3  13       38.15       38.51      4.26 o 
   2  -3  13       44.10       45.39      4.76 o 
   3  -3  13        9.84       12.25      3.37 o 
   4  -3  13        3.95        4.45      2.79 o 
   5  -3  13        9.55       10.99      4.00 o 
  -8  -2  13        6.33        7.00      2.93 o 
  -7  -2  13        3.48        3.44      2.57 o 
  -6  -2  13       10.93        8.64      2.72 o 
  -5  -2  13      101.26       96.90      5.39 o 
  -4  -2  13       14.96       16.05      1.95 o 
  -3  -2  13        5.17        5.68      1.43 o 
  -2  -2  13       23.21       27.83      3.54 o 
  -1  -2  13      206.09      201.27      8.47 o 
   0  -2  13      237.97      241.54      9.33 o 
   1  -2  13       61.56       61.05      5.10 o 
   2  -2  13       13.48       17.05      3.58 o 
   3  -2  13       47.38       40.55      4.78 o 
   4  -2  13        0.10       -1.95      2.16 o 
   5  -2  13       18.73       24.56      4.47 o 
  -8  -1  13        3.61        5.36      3.00 o 
  -7  -1  13        1.33        3.78      2.43 o 
  -6  -1  13        0.52        1.78      2.07 o 
  -5  -1  13       15.40       17.99      2.14 o 
  -4  -1  13        7.36        6.28      1.68 o 
  -3  -1  13       63.62       64.06      7.01 o 
  -2  -1  13       96.24      112.29      6.26 o 
  -1  -1  13       79.28       91.41      5.72 o 
   0  -1  13       30.55       32.78      3.94 o 
   1  -1  13       11.62       14.33      3.03 o 
   2  -1  13      123.06      117.80      6.79 o 
   3  -1  13        0.55       -1.22      1.90 o 
   4  -1  13       21.91       27.78      4.42 o 
   5  -1  13       12.03       14.65      3.90 o 
  -8   0  13       22.17       27.33      4.28 o 
  -7   0  13       15.00        6.06      2.70 o 
  -6   0  13       14.67       12.89      2.89 o 
  -5   0  13        4.09        5.81      1.77 o 
  -4   0  13       68.83       78.33      3.50 o 
  -3   0  13        9.37       11.37      3.43 o 
  -2   0  13       68.61       63.15      4.81 o 
  -1   0  13      123.99      123.50      6.57 o 
   0   0  13       31.11       26.24      3.68 o 
   1   0  13      141.84      147.15      7.51 o 
   2   0  13        0.39        1.75      2.17 o 
   3   0  13       10.52       21.38      3.78 o 
   4   0  13        5.25        4.61      2.64 o 
   5   0  13        7.45        7.24      4.08 o 
  -8   1  13        3.61        2.38      2.69 o 
  -7   1  13        1.34        1.13      2.11 o 
  -6   1  13        0.53        2.00      1.78 o 
  -5   1  13       15.42       18.17      2.15 o 
  -4   1  13        7.38        5.65      3.87 o 
  -3   1  13       63.58       63.91      3.13 o 
  -2   1  13       96.32       97.98      5.94 o 
  -1   1  13       79.29       81.59      5.48 o 
   0   1  13       30.60       28.10      3.77 o 
   1   1  13       11.62        9.33      2.86 o 
   2   1  13      123.14      110.83      4.46 o 
   3   1  13        0.56        0.59      1.33 o 
   4   1  13       21.92       26.68      2.93 o 
   5   1  13       12.04        8.80      2.30 o 
  -8   2  13        6.32        2.94      2.86 o 
  -7   2  13        3.49        2.57      2.19 o 
  -6   2  13       10.94        6.35      2.40 o 
  -5   2  13      101.28       95.35      4.07 o 
  -4   2  13       14.94       11.81      2.18 o 
  -3   2  13        5.14        3.69      1.36 o 
  -2   2  13       23.26       23.41      3.44 o 
  -1   2  13      205.90      208.56      8.68 o 
   0   2  13      238.53      230.62      9.31 o 
   1   2  13       61.45       62.25      5.27 o 
   2   2  13       13.49       12.03      3.03 o 
   3   2  13       47.34       38.12      3.12 o 
   4   2  13        0.10       -0.28      1.51 o 
   5   2  13       18.71       19.97      4.04 o 
  -8   3  13       19.20       18.91      3.92 o 
  -7   3  13        1.71       -1.18      2.14 o 
  -6   3  13        1.94        1.44      1.38 o 
  -5   3  13        7.43        5.34      1.63 o 
  -4   3  13      109.68      115.83      9.25 o 
  -3   3  13      121.38      126.46      4.36 o 
  -2   3  13       65.74       70.17      5.29 o 
  -1   3  13      265.10      278.44     10.08 o 
   0   3  13       88.64       87.63      5.96 o 
   1   3  13       38.20       40.36      4.47 o 
   2   3  13       44.17       58.58      5.22 o 
   3   3  13        9.86        8.92      2.00 o 
   4   3  13        3.99        3.57      1.75 o 
   5   3  13        9.51        8.69      3.32 o 
  -8   4  13        3.50        0.79      2.45 o 
  -7   4  13        3.51        0.72      2.05 o 
  -6   4  13        0.21        0.17      1.33 o 
  -5   4  13       29.25       22.39      2.46 o 
  -4   4  13       26.55       28.30      2.53 o 
  -3   4  13       26.48       25.87      2.35 o 
  -2   4  13       28.93       22.93      3.53 o 
  -1   4  13      121.32      119.26      6.73 o 
   0   4  13       38.87       34.18      4.12 o 
   1   4  13      114.93      103.72      6.45 o 
   2   4  13        6.13        9.57      3.00 o 
   3   4  13       33.90       32.31      4.77 o 
   4   4  13       27.90       34.55      3.32 o 
   5   4  13        8.43       12.27      3.66 o 
  -7   5  13        6.34        6.46      2.65 o 
  -6   5  13        0.08       -0.04      1.36 o 
  -5   5  13       10.42        6.24      1.77 o 
  -4   5  13       13.03       11.00      1.90 o 
  -3   5  13       57.41       50.87      4.79 o 
  -2   5  13       15.63       14.24      3.11 o 
  -1   5  13      149.39      148.04      7.56 o 
   0   5  13       22.42       24.51      3.75 o 
   1   5  13       44.99       42.98      4.54 o 
   2   5  13       31.71       32.95      4.26 o 
   3   5  13        3.33        2.74      2.65 o 
   4   5  13       12.56       11.14      3.34 o 
   5   5  13        4.10        4.71      3.05 o 
  -7   6  13       10.98       12.53      3.41 o 
  -6   6  13        4.66        3.71      1.66 o 
  -5   6  13        2.66        3.48      1.52 o 
  -4   6  13       18.71       17.89      3.53 o 
  -3   6  13       37.70       32.21      4.23 o 
  -2   6  13        2.88        1.32      2.02 o 
  -1   6  13      112.25      115.41      6.86 o 
   0   6  13       39.69       36.15      4.50 o 
   1   6  13        0.94        1.28      2.21 o 
   2   6  13        1.34        2.29      2.29 o 
   3   6  13        6.69        6.78      2.96 o 
   4   6  13       36.05       51.45      5.24 o 
  -6   7  13        9.81        5.03      2.72 o 
  -5   7  13        4.78        7.21      2.79 o 
  -4   7  13       61.24       60.74      5.41 o 
  -3   7  13       22.10       23.65      3.87 o 
  -2   7  13       13.39        8.25      2.93 o 
  -1   7  13       16.31       19.22      3.65 o 
   0   7  13       69.96       66.53      5.56 o 
   1   7  13       30.82       31.89      4.35 o 
   2   7  13       24.89       23.12      3.89 o 
  -6   8  13        0.02       -1.97      1.97 o 
  -5   8  13        4.68        2.43      2.28 o 
  -4   8  13       12.55       10.39      3.13 o 
  -3   8  13        1.74        3.03      2.28 o 
  -2   8  13        4.43        6.91      2.81 o 
  -1   8  13        3.73        4.02      2.55 o 
   0   8  13       60.04       62.71      5.55 o 
   1   8  13       36.12       38.97      4.66 o 
   2   8  13        0.44        0.44      2.31 o 
  -5   9  13        4.78        7.63      2.91 o 
  -4   9  13       12.92        6.56      2.72 o 
  -3   9  13        3.41        6.97      3.11 o 
  -2   9  13       55.48       46.93      5.07 o 
  -1   9  13       33.64       27.61      4.21 o 
   0   9  13       46.04       37.69      4.74 o 
   1   9  13       34.25       32.40      4.64 o 
   2   9  13        4.63        3.18      2.67 o 
  -5  10  13        0.45        1.39      2.53 o 
  -4  10  13        1.95        3.59      2.52 o 
  -3  10  13        9.69       14.24      3.66 o 
  -2  10  13        2.52        4.00      2.64 o 
  -1  10  13       20.72       28.22      4.45 o 
   0  10  13        3.60        7.75      3.08 o 
   1  10  13       32.94       38.63      4.84 o 
  -4  11  13        0.21       -1.73      2.12 o 
  -3  11  13       11.83        6.47      3.34 o 
  -2  11  13        0.08        0.15      2.34 o 
  -1  11  13        3.38        2.81      2.67 o 
   0  11  13        4.01        5.65      3.10 o 
   1  11  13       66.13       79.36      6.76 o 
  -3  12  13       13.47       13.37      3.99 o 
  -2  12  13        2.44        5.72      3.05 o 
  -1  12  13        1.64        3.25      3.06 o 
   0  12  13        8.88        7.98      3.37 o 
  -3 -11  14        0.71        2.43      2.40 o 
  -1 -11  14        8.88       15.57      3.95 o 
   0 -11  14       15.49       12.20      3.58 o 
  -4 -10  14        3.16       -0.34      2.24 o 
  -3 -10  14       16.47       22.81      3.73 o 
  -1 -10  14        3.05       -1.20      2.19 o 
   0 -10  14        0.32       -0.70      2.14 o 
   1 -10  14       14.85       15.10      3.94 o 
  -5  -9  14        0.94        2.20      1.25 o 
  -4  -9  14        7.29        5.19      2.53 o 
  -3  -9  14       14.97       12.63      3.05 o 
  -2  -9  14       13.47        9.98      3.03 o 
  -1  -9  14       11.12       11.57      3.22 o 
   0  -9  14       12.47        9.58      3.20 o 
   1  -9  14        3.90        3.32      2.72 o 
   2  -9  14        5.66       11.21      3.51 o 
  -6  -8  14        1.53        2.02      1.36 o 
  -5  -8  14        8.07        7.74      2.86 o 
  -4  -8  14       18.21       18.70      1.89 o 
  -3  -8  14       38.66       50.52      4.54 o 
  -2  -8  14        5.67        9.29      2.89 o 
  -1  -8  14        2.49        1.10      2.31 o 
   0  -8  14       29.87       38.00      4.67 o 
   1  -8  14       24.49       18.69      4.02 o 
   2  -8  14        3.04        0.17      2.62 o 
   3  -8  14       18.82       26.00      4.88 o 
  -6  -7  14        2.11        3.41      1.33 o 
  -5  -7  14       12.97       10.54      1.58 o 
  -4  -7  14        1.52        1.43      1.13 o 
  -3  -7  14        0.75        1.96      1.20 o 
  -2  -7  14       13.90       15.95      3.25 o 
  -1  -7  14       27.55       23.28      3.90 o 
   1  -7  14       23.69       19.24      3.89 o 
   2  -7  14       21.15       23.89      4.40 o 
   3  -7  14        6.33       11.71      3.83 o 
  -7  -6  14        0.71        1.27      2.57 o 
  -6  -6  14       11.92       16.43      3.51 o 
  -5  -6  14        4.30        4.25      1.67 o 
  -4  -6  14        4.33        4.27      1.18 o 
  -3  -6  14       22.75       19.31      3.28 o 
  -2  -6  14        9.52        9.14      2.79 o 
  -1  -6  14        3.29        4.28      2.46 o 
   0  -6  14        8.14        5.63      2.50 o 
   1  -6  14        0.71        1.35      2.24 o 
   2  -6  14       14.79       16.48      3.68 o 
   3  -6  14        1.27        2.17      2.86 o 
   4  -6  14       17.94       19.70      4.55 o 
  -7  -5  14        3.37        2.64      2.41 o 
  -6  -5  14        6.20        6.13      2.70 o 
  -5  -5  14        7.51        8.54      2.57 o 
  -4  -5  14        8.43       11.98      2.76 o 
  -3  -5  14        0.00        0.80      0.92 o 
  -2  -5  14       24.79       22.15      3.58 o 
  -1  -5  14       76.11       78.11      5.72 o 
   0  -5  14       66.31       57.71      5.20 o 
   1  -5  14       17.90       15.93      3.46 o 
   2  -5  14        3.50        3.08      2.41 o 
   3  -5  14        3.77       -1.28      2.28 o 
   4  -5  14        4.83        2.26      2.91 o 
  -7  -4  14        2.81        7.00      2.88 o 
  -6  -4  14       12.40       15.39      3.30 o 
  -5  -4  14        1.20        4.09      2.29 o 
  -4  -4  14       19.83       22.04      3.18 o 
  -3  -4  14       29.34       24.37      3.49 o 
  -2  -4  14       12.69       14.99      3.08 o 
  -1  -4  14       59.37       56.60      4.98 o 
   0  -4  14        4.98        3.20      2.14 o 
   1  -4  14        7.99        9.91      2.91 o 
   2  -4  14        0.47        0.51      2.21 o 
   3  -4  14       23.97       32.14      4.91 o 
   4  -4  14       24.56       21.03      4.52 o 
  -7  -3  14        1.05       -1.40      2.02 o 
  -6  -3  14        0.47        4.36      2.19 o 
  -5  -3  14       12.66       11.02      2.67 o 
  -4  -3  14       14.44       18.04      2.12 o 
  -3  -3  14       45.62       47.94      4.50 o 
  -2  -3  14       10.45        8.81      2.58 o 
  -1  -3  14        3.45        1.45      1.93 o 
   0  -3  14       25.23       16.48      3.29 o 
   1  -3  14       25.59       19.36      3.49 o 
   2  -3  14       15.63       16.69      3.68 o 
   3  -3  14        7.95       11.74      3.27 o 
   4  -3  14       10.26       12.48      3.83 o 
  -7  -2  14        8.23        7.21      2.74 o 
  -6  -2  14       26.26       29.78      3.94 o 
  -5  -2  14        1.90        1.57      1.93 o 
  -4  -2  14       17.94       17.50      2.08 o 
  -3  -2  14       26.95       32.76      3.85 o 
  -2  -2  14      114.18      116.01      6.59 o 
  -1  -2  14       16.37       13.23      2.93 o 
   0  -2  14       44.13       40.25      4.40 o 
   1  -2  14       33.51       29.42      4.18 o 
   2  -2  14        7.53        6.67      2.91 o 
   3  -2  14       17.94       19.44      4.04 o 
   4  -2  14        9.42        5.43      3.37 o 
  -7  -1  14        4.21        1.57      2.46 o 
  -6  -1  14       11.56       10.25      2.81 o 
  -5  -1  14        1.96        1.38      1.35 o 
  -4  -1  14       15.80       18.92      2.13 o 
  -3  -1  14       70.11       69.74      5.34 o 
  -2  -1  14       14.68        9.14      2.88 o 
  -1  -1  14       32.16       29.44      3.87 o 
   0  -1  14       79.99       65.46      5.44 o 
   1  -1  14       27.87       19.89      3.59 o 
   2  -1  14       19.10       18.02      3.70 o 
   3  -1  14        9.90       13.98      3.47 o 
   4  -1  14        0.13       -2.38      2.38 o 
  -7   0  14       46.84       56.48      5.34 o 
  -6   0  14       20.55       17.82      3.30 o 
  -5   0  14        7.70       10.00      1.91 o 
  -4   0  14        0.81        0.61      1.15 o 
  -3   0  14      121.37      124.19      6.78 o 
  -2   0  14       16.01       24.06      3.63 o 
  -1   0  14      116.02      133.72      7.24 o 
   0   0  14       76.45       79.50      5.82 o 
   1   0  14       12.63       10.30      3.06 o 
   2   0  14        1.13       -1.49      2.16 o 
   3   0  14        1.81        2.43      2.74 o 
   4   0  14        3.10        1.17      1.68 o 
  -7   1  14        4.20        3.37      2.62 o 
  -6   1  14       11.54       12.72      3.18 o 
  -5   1  14        2.00        2.98      1.73 o 
  -4   1  14       15.78       16.83      4.02 o 
  -3   1  14       70.08       63.84      5.25 o 
  -2   1  14       14.83       13.09      2.94 o 
  -1   1  14       32.12       28.53      3.99 o 
   0   1  14       80.05       81.86      5.85 o 
   1   1  14       27.78       25.26      4.04 o 
   2   1  14       19.06       18.16      3.71 o 
   3   1  14        9.91        7.03      1.98 o 
   4   1  14        0.14        0.85      1.67 o 
  -7   2  14        8.24        5.80      2.89 o 
  -6   2  14       26.31       27.09      6.11 o 
  -5   2  14        1.88        0.61      1.38 o 
  -4   2  14       17.92       16.84      4.53 o 
  -3   2  14       26.90       23.68      2.32 o 
  -2   2  14      114.45      119.60      6.88 o 
  -1   2  14       16.37       12.65      3.13 o 
   0   2  14       44.05       44.19      4.74 o 
   1   2  14       33.53       31.15      4.28 o 
   2   2  14        7.55        3.90      2.46 o 
   3   2  14       17.99       19.15      3.89 o 
   4   2  14        9.45        9.00      2.32 o 
  -7   3  14        1.05        1.69      2.33 o 
  -6   3  14        0.46        0.95      1.48 o 
  -5   3  14       12.68       10.53      2.91 o 
  -4   3  14       14.40       19.69      3.63 o 
  -3   3  14       45.57       43.99      2.86 o 
  -2   3  14       10.35        8.52      2.84 o 
  -1   3  14        3.42        7.09      2.81 o 
   0   3  14       25.33       26.77      3.95 o 
   1   3  14       25.57       25.81      4.04 o 
   2   3  14       15.66       20.54      3.80 o 
   3   3  14        7.94        3.68      2.72 o 
   4   3  14       10.25        8.95      2.39 o 
  -7   4  14        2.82        3.15      2.65 o 
  -6   4  14       12.45       13.48      2.35 o 
  -5   4  14        1.19        0.68      1.42 o 
  -4   4  14       19.69       21.13      2.43 o 
  -3   4  14       29.36       28.21      2.74 o 
  -2   4  14       12.74       11.69      3.10 o 
  -1   4  14       59.46       54.46      5.17 o 
   0   4  14        4.98        4.98      2.74 o 
   1   4  14        8.03       11.43      3.22 o 
   2   4  14        0.47        3.80      2.46 o 
   3   4  14       23.89       22.99      4.18 o 
  -7   5  14        3.36        1.19      1.99 o 
  -6   5  14        6.19        6.54      1.96 o 
  -5   5  14        7.49        7.03      1.93 o 
  -4   5  14        8.41       10.42      2.02 o 
  -3   5  14        0.01        0.36      1.97 o 
  -2   5  14       24.85       22.51      3.82 o 
  -1   5  14       76.13       75.60      5.97 o 
   0   5  14       66.20       62.97      5.65 o 
   1   5  14       17.88       13.97      3.39 o 
   2   5  14        3.49        4.93      2.94 o 
   3   5  14        3.76        7.75      3.41 o 
  -7   6  14        0.71       -1.10      2.34 o 
  -6   6  14       11.92       10.18      2.60 o 
  -5   6  14        4.30        4.81      2.69 o 
  -4   6  14        4.28        9.21      2.81 o 
  -3   6  14       22.74       18.04      3.63 o 
  -2   6  14        9.53        7.72      2.76 o 
  -1   6  14        3.35        2.70      2.38 o 
   0   6  14        8.14        9.21      3.10 o 
   1   6  14        0.72        5.24      2.74 o 
   2   6  14       14.76       15.80      3.77 o 
   3   6  14        1.27        1.15      2.53 o 
  -6   7  14        2.11        3.80      2.77 o 
  -5   7  14       12.95       15.81      3.66 o 
  -4   7  14        1.54        2.09      2.24 o 
  -3   7  14        0.74        2.77      2.21 o 
  -2   7  14       13.88       14.45      3.47 o 
  -1   7  14       27.52       18.74      3.70 o 
   0   7  14       55.15       53.90      5.49 o 
   1   7  14       23.64       22.81      3.97 o 
   2   7  14       21.16       29.42      4.55 o 
  -6   8  14        1.54        5.89      3.08 o 
  -5   8  14        8.06       11.33      3.34 o 
  -4   8  14       18.23       18.62      3.82 o 
  -3   8  14       38.66       47.34      5.20 o 
  -2   8  14        5.70        4.18      2.53 o 
  -1   8  14        2.50        1.42      2.48 o 
   0   8  14       29.81       33.78      4.72 o 
   1   8  14       24.51       27.57      4.50 o 
   2   8  14        3.03        6.66      3.29 o 
  -5   9  14        0.94       -0.17      2.41 o 
  -4   9  14        7.30        8.87      3.18 o 
  -3   9  14       14.99       19.17      4.06 o 
  -2   9  14       13.43        6.73      3.10 o 
  -1   9  14       11.12       11.33      3.46 o 
   0   9  14       12.49       11.84      3.44 o 
   1   9  14        3.90        5.01      3.15 o 
   2   9  14        5.67        4.36      3.06 o 
  -4  10  14        3.16        5.97      3.17 o 
  -3  10  14       16.44       22.01      4.36 o 
  -2  10  14       21.01       26.58      4.47 o 
  -1  10  14        3.06        5.03      2.96 o 
   0  10  14        0.33        2.74      2.57 o 
   1  10  14       14.84       16.43      4.04 o 
  -3  11  14        0.72       -0.51      2.57 o 
  -2  11  14        2.14        3.29      2.88 o 
  -1  11  14        8.87        9.02      3.39 o 
   0  11  14       15.50       16.62      4.21 o 
  -1 -10  15        2.61        0.70      2.82 o 
   0 -10  15       19.97       15.54      3.97 o 
  -4  -9  15        0.34        2.31      2.45 o 
  -1  -9  15       10.58        8.47      3.37 o 
   0  -9  15        9.53        7.84      3.30 o 
   1  -9  15        1.47        0.50      2.55 o 
  -5  -8  15        0.45        0.44      1.23 o 
  -4  -8  15       16.81       15.86      2.26 o 
  -2  -8  15        3.10        3.41      2.55 o 
  -1  -8  15        7.81        5.34      2.98 o 
   0  -8  15       21.40       20.69      4.09 o 
   1  -8  15       13.91       11.42      3.49 o 
   2  -8  15        2.60        2.96      2.81 o 
  -5  -7  15        2.30        2.16      1.45 o 
  -4  -7  15       20.18       24.14      2.48 o 
  -2  -7  15       11.14        7.19      3.01 o 
  -1  -7  15        0.73       -0.74      2.16 o 
   0  -7  15       15.81        7.46      3.13 o 
   1  -7  15        9.02       15.71      3.90 o 
   2  -7  15       10.70        4.45      3.11 o 
  -6  -6  15        0.65        1.73      2.45 o 
  -5  -6  15       42.10       48.07      2.67 o 
  -4  -6  15       17.76       21.03      2.34 o 
  -3  -6  15       22.06       23.48      3.82 o 
  -2  -6  15        4.90        4.36      2.36 o 
  -1  -6  15        6.06        3.66      2.48 o 
   0  -6  15        4.87        2.76      2.58 o 
   1  -6  15        6.29        5.56      2.98 o 
   2  -6  15        0.10       -0.62      2.24 o 
   3  -6  15       16.27       20.64      4.76 o 
  -6  -5  15        2.64        3.66      2.50 o 
  -5  -5  15        0.44        3.70      2.52 o 
  -4  -5  15       48.88       45.29      4.38 o 
  -3  -5  15        7.19        2.45      2.41 o 
  -2  -5  15       19.00       15.25      3.35 o 
  -1  -5  15        2.52        1.30      2.07 o 
   0  -5  15       26.71       28.10      4.19 o 
   1  -5  15        7.57        7.17      2.91 o 
   2  -5  15       13.71       16.29      3.85 o 
   3  -5  15       13.71       13.66      4.07 o 
  -6  -4  15        1.80        1.27      2.11 o 
  -5  -4  15       18.20       17.22      3.22 o 
  -3  -4  15       10.82       15.85      3.34 o 
  -2  -4  15        6.52        2.34      2.40 o 
  -1  -4  15        3.78        4.48      2.34 o 
   0  -4  15        9.14       11.02      3.06 o 
   1  -4  15        0.42        3.30      2.43 o 
   2  -4  15        5.00        4.14      3.01 o 
   3  -4  15       21.10       31.47      5.00 o 
  -7  -3  15       19.95       28.92      4.38 o 
  -6  -3  15        0.53        4.64      2.52 o 
  -5  -3  15       24.85       25.45      3.58 o 
  -4  -3  15       27.16       24.49      3.71 o 
  -3  -3  15      105.74      107.57      6.59 o 
  -2  -3  15       30.13       28.10      3.89 o 
  -1  -3  15        9.86       12.70      3.22 o 
   0  -3  15       11.06        9.55      3.03 o 
   1  -3  15        3.99        4.12      2.36 o 
   2  -3  15        4.34        4.67      3.03 o 
   3  -3  15        7.07        5.80      3.17 o 
  -7  -2  15        0.93        1.20      2.45 o 
  -6  -2  15        1.79        1.95      2.17 o 
  -5  -2  15        0.50       -0.91      1.78 o 
  -4  -2  15       11.16       18.43      3.56 o 
  -3  -2  15      132.37      140.58      7.56 o 
  -2  -2  15      121.80      136.37      7.51 o 
  -1  -2  15       82.73       82.90      6.21 o 
   0  -2  15        6.62        4.81      2.40 o 
   1  -2  15       14.31       13.28      3.56 o 
   2  -2  15        2.37        0.79      2.33 o 
   3  -2  15        7.00        4.74      3.23 o 
   4  -2  15        6.06        6.18      3.41 o 
  -7  -1  15        6.29        7.41      3.06 o 
  -6  -1  15        9.69       11.04      3.00 o 
  -5  -1  15       15.40       13.48      4.91 o 
  -4  -1  15        7.03        9.79      1.87 o 
  -3  -1  15        1.36        1.20      2.26 o 
  -2  -1  15       38.33       40.87      4.60 o 
  -1  -1  15       21.30       24.20      3.92 o 
   0  -1  15        8.98        4.19      2.26 o 
   1  -1  15        9.67        5.80      2.81 o 
   2  -1  15        8.13        6.52      2.93 o 
   3  -1  15        2.07        6.76      3.37 o 
   4  -1  15        2.64        3.87      3.17 o 
  -7   0  15        2.18        1.15      2.24 o 
  -6   0  15        5.88        8.68      2.88 o 
  -5   0  15       30.53       25.84      4.48 o 
  -4   0  15       49.08       50.90      3.24 o 
  -3   0  15        7.78        4.95      2.69 o 
  -2   0  15        6.71        8.56      2.62 o 
  -1   0  15       95.40       99.25      6.56 o 
   0   0  15        2.74        0.17      2.07 o 
   1   0  15       56.85       62.91      5.77 o 
   2   0  15       12.33       16.24      3.78 o 
   3   0  15        0.09        2.89      2.84 o 
   4   0  15        4.79        6.36      2.28 o 
  -7   1  15        6.28        8.06      3.06 o 
  -6   1  15        9.70        7.75      2.88 o 
  -5   1  15       15.35       17.57      2.92 o 
  -4   1  15        7.02        7.88      1.84 o 
  -3   1  15        1.37       -1.66      1.78 o 
  -2   1  15       38.22       44.17      4.81 o 
  -1   1  15       21.23       24.85      4.06 o 
   0   1  15        9.03        8.56      3.05 o 
   1   1  15        9.71       12.37      3.47 o 
   2   1  15        8.16        8.52      3.13 o 
   3   1  15        2.06        5.36      3.13 o 
   4   1  15        2.64        3.93      2.64 o 
  -7   2  15        0.92        1.16      2.34 o 
  -6   2  15        1.79        1.34      1.68 o 
  -5   2  15        0.49        0.10      1.30 o 
  -4   2  15       11.22       10.89      2.00 o 
  -3   2  15      132.37      139.06      7.70 o 
  -2   2  15      121.88      118.78      7.15 o 
  -1   2  15       82.50       90.79      6.50 o 
   0   2  15        6.61        6.57      2.79 o 
   1   2  15       14.27       15.81      3.78 o 
   2   2  15        2.38        1.06      2.33 o 
   3   2  15        7.01        9.76      3.58 o 
   4   2  15        6.08        0.98      2.69 o 
  -7   3  15       20.00       30.09      4.47 o 
  -6   3  15        0.53       -0.74      1.41 o 
  -5   3  15       24.83       26.35      6.71 o 
  -4   3  15       27.25       25.83      2.66 o 
  -3   3  15      105.76       98.26      6.69 o 
  -2   3  15       30.13       31.75      4.30 o 
  -1   3  15        9.89        9.53      3.23 o 
   0   3  15       11.03       11.96      3.56 o 
   1   3  15        3.98        0.22      2.19 o 
   2   3  15        4.38        4.59      2.98 o 
   3   3  15        7.04        9.07      3.65 o 
  -6   4  15        1.81        1.27      1.67 o 
  -5   4  15       18.23       18.36      2.57 o 
  -4   4  15       22.10       24.85      2.66 o 
  -3   4  15       10.80        9.45      2.93 o 
  -2   4  15        6.53        2.00      2.09 o 
  -1   4  15        3.78        7.17      2.89 o 
   0   4  15        9.15        9.72      3.05 o 
   1   4  15        0.43       -1.18      2.24 o 
   2   4  15        5.01        7.22      3.13 o 
   3   4  15       21.08       24.65      4.66 o 
  -6   5  15        2.65        4.92      2.00 o 
  -5   5  15        0.44        2.02      1.64 o 
  -4   5  15       48.95       46.12      5.19 o 
  -3   5  15        7.21        7.22      2.91 o 
  -2   5  15       18.93       22.22      4.06 o 
  -1   5  15        2.52        3.32      2.40 o 
   0   5  15       26.62       32.91      4.54 o 
   1   5  15        7.61        6.83      2.93 o 
   2   5  15       13.76       13.21      3.77 o 
   3   5  15       13.67       20.40      4.33 o 
  -6   6  15        0.65        4.40      1.98 o 
  -5   6  15       42.09       49.72      5.46 o 
  -4   6  15       17.73       18.31      3.75 o 
  -3   6  15       22.10       21.46      4.04 o 
  -2   6  15        4.84        2.41      2.53 o 
  -1   6  15        6.09        2.94      2.70 o 
   0   6  15        4.88        4.23      2.69 o 
   1   6  15        6.32       10.11      3.53 o 
   2   6  15        0.11        0.55      2.70 o 
   3   6  15       16.27       18.11      4.48 o 
  -5   7  15        2.29        4.96      2.89 o 
  -4   7  15       20.19       28.62      4.54 o 
  -3   7  15        7.52        5.17      2.62 o 
  -2   7  15       11.18        9.12      3.18 o 
  -1   7  15        0.73       -0.21      2.09 o 
   0   7  15       15.77       24.34      4.45 o 
   1   7  15        9.00       12.01      3.85 o 
   2   7  15       10.71       13.88      3.85 o 
  -5   8  15        0.45        1.15      2.43 o 
  -4   8  15       16.84       22.87      4.35 o 
  -3   8  15        2.55       -0.03      2.29 o 
  -2   8  15        3.10        3.03      2.69 o 
  -1   8  15        7.79        3.77      2.84 o 
   0   8  15       21.42       20.18      4.24 o 
   1   8  15       13.87       15.76      4.09 o 
   2   8  15        2.61        5.61      3.34 o 
  -4   9  15        0.33        2.55      2.69 o 
  -3   9  15       26.05       33.46      4.91 o 
  -2   9  15        4.35        5.27      3.13 o 
  -1   9  15       10.63        8.08      3.46 o 
   0   9  15        9.53       14.74      4.04 o 
   1   9  15        1.47        1.88      3.01 o 
  -3  10  15        4.37        2.02      2.98 o 
  -2  10  15       16.03       21.79      4.55 o 
  -1  10  15        2.62        6.61      3.39 o 
   0  10  15       20.01       19.68      4.42 o 
  -2  -8  16        0.07       -2.16      2.16 o 
  -1  -8  16        0.78       -1.68      2.24 o 
   0  -8  16        2.44        0.02      2.58 o 
  -2  -7  16        5.84        7.39      2.88 o 
  -1  -7  16       19.08       16.64      3.92 o 
   0  -7  16        3.06        7.50      3.01 o 
   1  -7  16        1.24       -0.75      2.34 o 
  -5  -6  16       17.04       13.73      4.48 o 
  -3  -6  16        7.30        7.75      3.01 o 
  -2  -6  16        0.08        1.76      2.43 o 
  -1  -6  16        1.81        3.90      2.74 o 
   0  -6  16        0.37        2.22      2.55 o 
   1  -6  16        0.74        4.30      2.77 o 
   2  -6  16        0.58        0.03      2.65 o 
  -3  -5  16       14.07       13.23      3.44 o 
  -2  -5  16       34.44       41.45      4.93 o 
  -1  -5  16       24.83       26.77      4.30 o 
   0  -5  16        3.34        2.04      2.31 o 
   1  -5  16        2.49        2.34      2.46 o 
   2  -5  16       11.56       15.69      4.21 o 
  -6  -4  16       15.95       23.11      3.99 o 
  -3  -4  16       13.37       11.24      3.25 o 
  -2  -4  16       27.87       26.85      4.23 o 
  -1  -4  16        8.82        9.74      3.06 o 
   0  -4  16        2.03        6.09      2.74 o 
   1  -4  16        2.52        1.08      2.52 o 
   2  -4  16        9.75       11.96      3.73 o 
  -6  -3  16        3.24        2.65      2.55 o 
  -4  -3  16        1.43        0.80      2.33 o 
  -3  -3  16        6.84        5.46      2.81 o 
  -2  -3  16       21.54       22.81      3.97 o 
  -1  -3  16       13.99       15.49      3.68 o 
   0  -3  16       20.49       23.70      4.16 o 
   1  -3  16        7.87        3.42      2.65 o 
   2  -3  16        9.72       12.24      3.82 o 
   3  -3  16        5.31        1.66      2.96 o 
  -6  -2  16       13.50       18.42      3.66 o 
  -5  -2  16       18.82       15.47      3.34 o 
  -4  -2  16       37.54       40.82      4.72 o 
  -3  -2  16       58.87       72.12      6.06 o 
  -2  -2  16        2.07        3.77      2.50 o 
  -1  -2  16        7.87        6.30      2.70 o 
   0  -2  16       12.10       13.78      3.49 o 
   1  -2  16        2.38        2.77      2.67 o 
   2  -2  16        2.03        2.45      2.62 o 
   3  -2  16        2.71        3.44      3.18 o 
  -6  -1  16        7.24        4.21      2.74 o 
  -5  -1  16       40.05       44.50      4.47 o 
  -4  -1  16        2.88        0.74      2.31 o 
  -3  -1  16       36.10       35.24      4.48 o 
  -2  -1  16       15.41       17.63      3.61 o 
  -1  -1  16        9.98       13.08      3.51 o 
   0  -1  16       40.62       42.56      5.01 o 
   1  -1  16        2.55        3.00      2.86 o 
   2  -1  16        3.45        4.40      3.08 o 
   3  -1  16        3.19        3.27      3.13 o 
  -6   0  16        9.72       10.87      3.32 o 
  -5   0  16       12.85       15.32      2.35 o 
  -4   0  16       17.97       19.19      3.70 o 
  -3   0  16       49.62       52.41      5.25 o 
  -2   0  16       45.04       54.15      5.37 o 
  -1   0  16        0.53        2.70      2.50 o 
   0   0  16        5.40        5.24      2.69 o 
   1   0  16        0.54       -2.38      2.38 o 
   2   0  16        1.62        1.95      2.89 o 
   3   0  16        0.02       -0.68      2.62 o 
  -6   1  16        7.23        5.01      2.79 o 
  -5   1  16       40.03       48.04      3.41 o 
  -4   1  16        2.84        1.90      2.40 o 
  -3   1  16       36.16       31.00      4.50 o 
  -2   1  16       15.46       14.65      3.47 o 
  -1   1  16       10.00        9.36      3.06 o 
   0   1  16       40.70       43.37      5.25 o 
   1   1  16        2.53        5.48      3.11 o 
   2   1  16        3.45        4.71      2.94 o 
   3   1  16        3.19        3.92      3.15 o 
  -6   2  16       13.53       14.62      3.35 o 
  -5   2  16       18.86       18.05      3.11 o 
  -4   2  16       37.57       34.67      4.72 o 
  -3   2  16       58.86       55.01      5.58 o 
  -2   2  16        2.08        1.56      2.14 o 
  -1   2  16        7.90        7.24      2.86 o 
   0   2  16       12.11       13.23      3.75 o 
   1   2  16        2.39       -0.89      2.52 o 
   2   2  16        2.03        0.31      2.70 o 
   3   2  16        2.73        4.96      3.05 o 
  -6   3  16        3.24        8.07      2.21 o 
  -5   3  16       19.84       22.54      2.75 o 
  -4   3  16        1.41       -0.14      1.99 o 
  -3   3  16        6.87        6.78      2.82 o 
  -2   3  16       21.53       25.79      4.35 o 
  -1   3  16       13.95       12.27      3.41 o 
   0   3  16       20.49       22.27      4.30 o 
   1   3  16        7.93        7.02      3.18 o 
   2   3  16        9.76        8.16      3.58 o 
   3   3  16        5.30        4.93      3.47 o 
  -6   4  16       16.02       20.62      2.80 o 
  -5   4  16       26.94       27.05      2.92 o 
  -4   4  16        1.74        0.96      2.21 o 
  -3   4  16       13.39       16.45      3.63 o 
  -2   4  16       27.86       26.08      4.28 o 
  -1   4  16        8.81        6.14      3.10 o 
   0   4  16        2.03       -0.19      2.46 o 
   1   4  16        2.52        5.25      2.88 o 
   2   4  16        9.74        8.68      3.61 o 
  -5   5  16        4.51        8.32      2.24 o 
  -4   5  16       23.02       24.27      4.43 o 
  -3   5  16       14.07       11.52      3.39 o 
  -2   5  16       34.39       38.99      5.20 o 
  -1   5  16       24.86       26.29      4.55 o 
   0   5  16        3.32        3.97      2.96 o 
   1   5  16        2.51        4.36      3.13 o 
   2   5  16       11.58        9.94      3.90 o 
  -5   6  16       17.05       18.76      4.28 o 
  -4   6  16        0.05        0.67      2.12 o 
  -3   6  16        7.29        7.17      3.00 o 
  -2   6  16        0.08       -0.36      2.36 o 
  -1   6  16        1.79        3.99      2.88 o 
   0   6  16        0.38        2.26      2.82 o 
   1   6  16        0.74        0.31      2.82 o 
   2   6  16        0.57        0.72      3.05 o 
  -4   7  16        5.90        4.96      2.72 o 
  -3   7  16       11.88        8.47      3.03 o 
  -2   7  16        5.87        3.92      2.86 o 
  -1   7  16       19.07       20.09      4.23 o 
   0   7  16        3.08        3.66      3.23 o 
   1   7  16        1.23        4.02      3.06 o 
  -4   8  16        7.94        8.27      3.25 o 
  -3   8  16        2.38        7.24      3.13 o 
  -2   8  16        0.07       -0.44      2.21 o 
  -1   8  16        0.77        0.94      2.58 o 
   0   8  16        2.44        0.33      2.72 o 
  -2   9  16        6.47        9.64      3.44 o 
  -1   9  16        1.71        7.26      3.30 o 
  -2  -7  17       10.54       10.17      3.44 o 
  -1  -7  17        9.45       13.26      3.77 o 
  -2  -6  17       12.34       10.53      3.44 o 
  -1  -6  17        0.70       -0.29      2.36 o 
   0  -6  17       10.14        9.58      3.41 o 
  -3  -5  17        2.99        3.75      2.86 o 
  -2  -5  17        1.63        1.63      2.57 o 
  -1  -5  17       22.00       21.22      4.23 o 
   0  -5  17        2.31        4.81      2.93 o 
   1  -5  17        4.90        3.17      2.86 o 
  -3  -4  17       20.66       24.13      4.35 o 
  -2  -4  17        8.08       12.29      3.65 o 
  -1  -4  17        0.95        0.09      2.41 o 
   0  -4  17       11.13       13.25      3.59 o 
   1  -4  17        6.78       11.50      3.46 o 
  -4  -3  17       11.28       17.44      3.82 o 
  -3  -3  17        9.20        9.16      3.18 o 
  -2  -3  17        1.96        2.60      2.55 o 
  -1  -3  17       12.97       14.60      3.70 o 
   0  -3  17       17.53       16.76      3.90 o 
   1  -3  17       17.86       23.60      4.60 o 
  -4  -2  17       46.31       54.37      5.49 o 
  -3  -2  17       21.87       25.52      4.48 o 
  -2  -2  17       17.21       25.84      4.48 o 
  -1  -2  17        0.12       -0.24      2.19 o 
   0  -2  17        7.37        6.74      3.05 o 
   1  -2  17        8.73       12.72      3.83 o 
   2  -2  17       15.13       14.60      4.11 o 
  -4  -1  17       34.22       41.61      5.07 o 
  -3  -1  17        0.12        1.95      2.43 o 
  -2  -1  17       13.47       18.96      4.00 o 
  -1  -1  17       31.85       33.03      4.95 o 
   0  -1  17       12.66       10.99      3.39 o 
   1  -1  17       21.16       12.08      3.63 o 
   2  -1  17       23.71       27.20      4.96 o 
  -5   0  17        5.93        3.17      2.77 o 
  -4   0  17       80.01      100.45      7.02 o 
  -3   0  17       53.88       52.83      5.60 o 
  -2   0  17        1.71       -0.26      2.29 o 
  -1   0  17        0.11        1.52      2.34 o 
   0   0  17        1.18       -2.02      2.02 o 
   1   0  17        0.55       -1.61      2.50 o 
   2   0  17       11.95       11.83      4.09 o 
  -5   1  17        4.50        8.40      3.11 o 
  -4   1  17       34.22       34.37      4.79 o 
  -3   1  17        0.12       -0.75      2.04 o 
  -2   1  17       13.53       16.79      3.83 o 
  -1   1  17       31.83       38.13      5.03 o 
   0   1  17       12.63       17.18      4.07 o 
   1   1  17       21.13       27.25      4.86 o 
   2   1  17       23.75       23.98      4.88 o 
  -5   2  17        0.40       -1.30      2.41 o 
  -4   2  17       46.34       51.14      5.78 o 
  -3   2  17       21.82       18.55      4.00 o 
  -2   2  17       17.21       23.76      4.50 o 
  -1   2  17        0.13       -1.93      1.93 o 
   0   2  17        7.39        9.17      3.46 o 
   1   2  17        8.75       10.11      3.66 o 
   2   2  17       15.17       19.82      4.78 o 
  -5   3  17        8.26        9.09      3.39 o 
  -4   3  17       11.24        5.55      2.72 o 
  -3   3  17        9.16        7.80      3.18 o 
  -2   3  17        2.00        6.98      3.01 o 
  -1   3  17       12.97       23.72      4.55 o 
   0   3  17       17.49       14.75      4.18 o 
   1   3  17       17.84       31.92      5.20 o 
  -5   4  17        2.39        2.14      2.74 o 
  -4   4  17        2.38        6.23      3.06 o 
  -3   4  17       20.66       18.57      4.11 o 
  -2   4  17        8.10       17.00      3.80 o 
  -1   4  17        0.94        1.87      2.70 o 
   0   4  17       11.15       12.67      3.95 o 
   1   4  17        6.82        7.45      3.65 o 
  -4   5  17        1.67        7.09      3.05 o 
  -3   5  17        2.99        1.61      2.55 o 
  -2   5  17        1.65        4.52      2.79 o 
  -1   5  17       21.98       27.78      4.81 o 
   0   5  17        2.31       -2.60      2.76 o 
   1   5  17        4.87        7.67      3.51 o 
  -4   6  17        4.79        2.62      2.81 o 
  -3   6  17        1.93        5.25      3.06 o 
  -2   6  17       12.32       10.20      3.83 o 
  -1   6  17        0.69       -1.39      2.69 o 
   0   6  17       10.12        9.09      3.90 o 
  -2   7  17       10.56       14.72      4.33 o 
  -1   7  17        9.46        5.67      3.22 o 
  -3  -4  18        0.73        0.91      2.62 o 
  -2  -4  18        5.73        3.37      2.84 o 
  -1  -4  18        1.76        3.15      2.98 o 
  -3  -3  18       27.11       31.08      4.95 o 
  -2  -3  18       13.28       14.45      3.87 o 
  -1  -3  18        2.80        6.88      3.23 o 
  -4  -2  18       10.71       15.57      3.92 o 
  -3  -2  18        1.71        4.30      2.84 o 
  -2  -2  18        1.39        1.08      2.60 o 
  -1  -2  18        3.35       -0.41      2.48 o 
   0  -2  18       18.36       25.23      4.67 o 
  -4  -1  18        1.60        0.91      2.40 o 
  -3  -1  18        7.37        2.94      2.72 o 
  -2  -1  18        3.41        4.21      2.89 o 
  -1  -1  18       11.79        9.64      3.34 o 
   0  -1  18        4.34        7.17      3.29 o 
  -4   0  18        0.03       -1.97      2.36 o 
  -3   0  18        7.55        8.42      3.35 o 
  -2   0  18       13.20       16.57      4.06 o 
  -1   0  18        1.19        2.86      2.77 o 
   0   0  18       13.61       21.77      4.54 o 
  -4   1  18        1.59        2.22      2.60 o 
  -3   1  18        7.38        2.09      2.62 o 
  -2   1  18        3.40        3.58      2.76 o 
  -1   1  18       11.75       15.99      4.18 o 
   0   1  18        4.35        3.27      3.13 o 
  -4   2  18       10.67       10.03      3.68 o 
  -3   2  18        1.71        1.51      2.72 o 
  -2   2  18        1.40        2.91      2.81 o 
  -1   2  18        3.34        3.13      3.10 o 
   0   2  18       18.34       23.17      5.00 o 
  -3   3  18       27.05       30.11      5.01 o 
  -2   3  18       13.25       20.47      4.35 o 
  -1   3  18        2.79        2.33      2.81 o 
   0   3  18        6.06        9.62      3.89 o 
  -3   4  18        0.72        3.35      2.82 o 
  -2   4  18        5.74        0.89      2.65 o 
  -1   4  18        1.75        2.52      3.32 o 
                                                 
